# Supplementary material for: Within-host SARS-CoV-2 diversity in immunocompromised patients during acute infection
Source: J Virol. 2026 Jun 9;100(7):e02224-25. doi: 10.1128/jvi.02224-25 (PMC13386825; doi:10.1128/jvi.02224-25)
Supplement: Supplemental tables — Tables S1 to S3. [file jvi.02224-25-s0002.xlsx]

## Sheet: Table S1
patient_id	sequencing_id	socio_edad	socio_sexo	socio_peso	socio_talla	clin_vacuna_covid19	clin_dosis_vacuna_covid19	clin_fecha_ult_dosis_covid19	clin_nexo_epid_sarscov2	clin_fecha_toma_muestra	clin_fecha_muestra_biorepositorio	clin_pres_sintomas	clin_fecha_inicio_sintomas	clin_time_symptoms_onset	clin_sint_toma_muestra	clin_tipo_sintomas___0	clin_tipo_sintomas___1	clin_tipo_sintomas___2	clin_tipo_sintomas___3	clin_tipo_sintomas___4	clin_tipo_sintomas___5	clin_tipo_sintomas___6	clin_tipo_sintomas___7	clin_tipo_sintomas___8	clin_tipo_sintomas___9	clin_tipo_sintomas___10	clin_tipo_sintomas___11	clin_otro_sintoma	clin_dur_sintomas	clin_hospitalizacion	clin_uci	clin_vent_mecanica	clin_severidad_covid19	clin_comorbilidades	clin_tipo_comorbilidades___0	clin_tipo_comorbilidades___1	clin_tipo_comorbilidades___2	clin_tipo_comorbilidades___3	clin_tipo_comorbilidades___4	clin_tipo_comorbilidades___5	clin_tipo_comorbilidades___6	clin_tipo_comorbilidades___7	clin_tipo_comorbilidades___8	clin_tipo_comorbilidades___9	clin_tipo_comorbilidades___ni	clin_otra_comorb	clin_inmunocompromiso	clin_tipo_inmunocompromiso___0	clin_tipo_inmunocompromiso___1
1855-100	24589	31	0	52	163	1	2	2022-03-08	1	2021-07-06	2021-07-06	1	2021-07-05	1	1	0	1	1	0	1	0	1	0	0	0	1	1	general malaise, arthralgias, dysphagia	2	0	0	0	1	0	0	0	0	0	0	0	0	0	0	0	0		0	0	0
1855-101	24590	24	1	83	185	1	2	NI	2	2021-07-06	2021-07-06	1	2021-07-05	1	1	0	1	1	0	1	0	1	0	0	0	0	1	general malaise, chills, arthralgias	2	0	0	0	1	0	0	0	0	0	0	0	0	0	0	0	0		0	0	0
1855-102	24591	30	1	75	179	1	4	2022-09-01	0	2021-07-07	2021-07-07	1	2021-07-05	2	1	0	0	1	1	0	0	1	0	0	0	0	1	general malaise	3	0	0	0	1	0	0	0	0	0	0	0	0	0	0	0	0		0	0	0
1855-103	24592	18	0	72	164	1	2	NI	1	2021-07-07	2021-07-07	1	2021-07-04	3	1	0	0	1	1	1	0	0	0	0	0	0	1	malaise, osteomyalgias	4	0	0	0	1	0	0	0	0	0	0	0	0	0	0	0	0		0	0	0
1855-104	24593	28	1	81	174	1	2	2021-04-12	0	2021-07-07	2021-07-07	1	2021-07-07	0	1	0	0	1	0	0	0	1	0	0	1	1	0		2	0	0	0	1	0	0	0	0	0	0	0	0	0	0	0	0		0	0	0
1855-105	24594	20	0	59	161	1	3	2022-07-01	0	2021-07-07	2021-07-07	1	2021-07-06	1	1	0	1	0	0	1	0	1	0	0	0	0	1	general malaise, arthralgias	2	0	0	0	1	0	0	0	0	0	0	0	0	0	0	0	0		0	0	0
1855-106	24595	100	0	NI	158	0	0	NI	2	2021-07-08	2021-07-08	1	2021-07-06	2	1	1	0	0	0	0	0	0	0	0	0	0	1	disorientation, difficulty moving the left hemibody, speech disturbances, somnolent	14	1	0	0	2	1	0	0	0	0	0	0	0	0	1	1	0	chronic bilateral subdural hematomas	0	0	0
1855-107	24596	23	0	52	165	1	3	2021-04-13	0	2021-07-08	2021-07-08	1	2021-07-07	1	1	0	1	1	0	1	0	1	0	0	0	0	1	diaphoresis, arthralgias, dysphagia, chill	2	0	0	0	1	0	0	0	0	0	0	0	0	0	0	0	0		0	0	0
1855-108	24597	77	1	NI	170	0	0	NI	1	2021-07-08	2021-07-08	1	2021-06-27	11	1	0	0	1	0	0	1	0	0	0	0	0	0		19	0	1	1	4	1	0	1	0	0	1	0	0	0	1	0	0		0	0	0
1855-109	24598	24	0	54	160	2	0	NI	1	2021-07-08	2021-07-08	1	2021-07-07	1	1	1	0	1	1	0	0	1	0	0	0	0	0		2	0	0	0	1	0	0	0	0	0	0	0	0	0	0	0	0		0	0	0
1855-11	24628	62	0	75	160	1	3	2021-11-24	1	2021-01-05	2021-01-05	1	2020-12-29	7	1	0	0	0	0	0	0	0	0	0	0	0	1	headache, asthenia, adynamia, cough with a sensation of chest tightness when coughing	9	0	1	0	0	1	0	0	0	0	1	0	0	0	0	1	0	ankylosing spondylitis, fibromyalgia, rhinitis	0	0	0
1855-110	24599	42	1	84	172	2	0	NI	0	2021-07-08	2021-07-08	1	2021-07-08	0	1	0	0	1	0	0	0	1	0	0	0	0	0			0	0	0	1	0	0	0	0	0	0	0	0	0	0	0	0		0	0	0
1855-111	24600	31	0	62	165	1	3	NI	0	2021-07-09	2021-07-09	1	2021-07-05	4	1	0	0	0	0	1	0	1	0	0	0	0	0			0	0	0	1	0	0	0	0	0	0	0	0	0	0	0	0		0	0	0
1855-112	24601	64	1	NI	183	1	1	NI	0	2021-07-09	2021-07-09	1	2021-07-07	2	1	1	0	1	0	1	0	1	0	0	0	0	1	dizziness, general malaise, nausea	3	0	0	0	1	0	0	0	0	0	0	0	0	0	0	0	0		0	0	1
1855-113	24602	43	0	56	157	1	4	2022-09-03	0	2021-07-10	2021-07-10	1	2021-07-09	1	1	0	0	0	0	1	0	1	0	0	0	0	1	sneezing, general malaise		0	0	0	1	0	0	0	0	0	0	0	0	0	0	0	0		0	0	0
1855-114	24603	23	0	67	167	1	2	2021-12-07	2	2021-07-10	2021-07-10	1	2021-07-07	3	1	1	1	1	0	0	0	1	0	0	0	0	1	choking sensation	1	0	0	0	1	0	0	0	0	0	0	0	0	0	0	0	0		0	0	0
1855-115	24604	85	0	NI	155	1	2	NI	1	2021-07-11	2021-07-11	1	2021-07-01	10	1	0	0	0	0	0	0	0	0	0	0	0	1	asthenia, adynamia, dementia	12	1	0	0	1	1	1	0	0	0	0	0	0	0	1	1	0	obesity, osteoporosis, dementia: alzheimer + vascular: secondary to cerebrovascular accident	0	0	0
1855-118	24605	35	0	60	165	1	3	NI	0	2021-07-13	2021-07-13	1	2021-07-12	1	1	0	0	1	1	1	0	0	0	0	0	0	0			0	0	0	1	1	0	0	0	0	1	0	0	0	0	1	0	hypothyroidism	0	0	0
1855-119	24606	36	1	67	169	1	2	2021-03-20	0	2021-07-14	2021-07-14	1	2021-07-12	2	1	1	1	1	0	1	0	1	0	0	1	1	0		2	0	0	0	1	0	0	0	0	0	0	0	0	0	0	0	0		0	0	0
1855-12	24629	30	0	NI	154	2	0	NI	0	2021-01-12	2021-01-12	1	NI		1	0	0	0	1	0	0	0	0	0	0	0	1	blister on the dorsum of the right hand	1	0	0	0	1	0	0	0	0	0	0	0	0	0	0	0	0		1	0	0
1855-120	24607	26	0	55	157	1	4	2022-07-01	0	2021-07-14	2021-07-14	1	2021-07-12	2	1	0	0	0	1	1	0	1	0	0	0	0	0			0	0	0	1	1	0	0	0	0	0	0	0	0	0	1	0	asthma	0	0	0
1855-121	24608	33	0	68	166	1	4	NI	0	2021-07-14	2021-07-14	1	2021-07-12	2	1	0	0	1	0	1	0	1	0	0	0	0	1	adynamia		0	0	0	1	0	0	0	0	0	0	0	0	0	0	0	0		0	0	0
1855-123	24609	81	0	NI	NI	1	2	2021-04-26	0	2021-07-15	2021-07-15	1	2021-07-11	4	1	1	0	1	0	0	0	0	0	0	0	0	0		4	0	0	0	1	1	0	0	0	0	0	0	0	0	1	0	0		0	0	0
1855-124	24610	27	0	61	163	1	2	2021-03-29	0	2021-07-16	2021-07-16	1	2021-07-15	1	1	1	0	0	1	0	0	1	0	0	0	0	1	back pain	2	0	0	0	1	0	0	0	0	0	0	0	0	0	0	0	0		0	0	0
1855-125	24611	26	0	67	168	1	3	NI	1	2021-07-17	2021-07-17	1	2021-07-12	5	1	0	0	0	0	0	0	1	0	0	1	0	1	conjunctival injection of the left eye, epiphora		0	0	0	1	0	0	0	0	0	0	0	0	0	0	0	0		0	0	0
1855-126	24612	89	0	NI	162	0	0	NI	2	2021-07-18	2021-07-18	1	2021-07-15	3	1	0	0	1	0	0	0	0	0	0	0	0	0		4	0	0	0	1	1	0	0	0	0	1	0	0	0	1	0	0		0	0	0
1855-127	24613	44	0	62	158	1	4	2022-09-13	2	2021-07-21	2022-07-21	1	2021-07-18	3	1	0	0	0	0	1	0	1	0	0	0	0	1	general malaise, dizziness, chest pain		0	0	0	1	0	0	0	0	0	0	0	0	0	0	0	0		0	0	0
1855-128	24614	65	0	65	158	1	4	NI	1	2021-07-21	2021-07-21	1	2021-07-19	2	1	0	0	1	0	0	0	1	0	0	0	0	0		3	0	0	0	1	0	0	0	0	0	0	0	0	0	0	0	0		0	0	0
1855-129	24615	57	0	76	163	1	2	2021-03-26	2	2021-07-22	2021-07-22	1	2021-07-20	2	1	1	0	1	0	1	0	1	0	0	0	0	0		3	0	0	0	1	1	0	0	0	0	0	0	0	0	1	0	0		0	0	0
1855-13	24630	37	0	54	163	1	2	2022-01-31	0	2021-01-13	2021-01-13	1	2021-01-08	5	1	1	0	1	0	1	1	0	0	0	1	1	1	chill		0	0	0	0	0	0	0	0	0	0	0	0	0	0	0	0		1	0	1
1855-130	24616	41	0	52	155	1	4	NI	2	2021-07-22	2021-07-22	1	2021-07-20	2	1	0	0	1	1	1	0	1	0	0	0	0	1	asthenia, adynamia	3	0	0	0	1	0	0	0	0	0	0	0	0	0	0	0	0		0	0	0
1855-131	24617	44	0	80	157	1	2	2021-04-29	1	2021-07-24	2021-07-24	1	2021-07-23	1	1	0	1	0	0	1	0	1	0	0	0	0	0			0	0	0	1	1	0	0	0	0	0	0	0	0	0	1	0	fibromyalgia	0	0	0
1855-132	24618	40	1	90	182	1	3	NI	2	2021-07-25	2021-07-25	1	2021-07-24	1	1	1	0	0	1	0	1	0	0	0	0	0	0		2	0	0	0	1	0	0	0	0	0	0	0	0	0	0	0	0		0	0	0
1855-133	24619	31	0	57	160	1	2	2021-03-28	0	2021-07-29	2021-07-29	1	2021-07-27	2	1	0	0	1	1	1	0	0	0	0	0	0	1	general malaise	2	0	0	0	1	0	0	0	0	0	0	0	0	0	0	0	0		0	0	0
1855-134	24620	61	0	65	160	1	0	2021-05-12	1	2021-07-26	2021-07-29	1	2021-07-24	2	1	1	1	0	0	1	0	0	0	0	0	0	0		2	0	0	0	1	1	0	0	0	0	0	0	0	0	0	1	0	hypercholesterolemia	0	0	0
1855-135	24621	46	0	60	162	1	4	NI	1	2021-07-31	2021-07-31	1	2021-07-30	1	1	1	1	1	0	0	0	1	0	0	0	0	0		2	0	0	0	1	0	0	0	0	0	0	0	0	0	0	0	0		0	0	0
1855-138	24675	28	0	74	159	1	3	NI	2	2022-11-21	2022-11-21	1	2022-11-14	7	1	1	1	1	0	1	1	0	0	0	0	0	1	oppressive retrosternal pain radiating to the left upper limb and back, pain currently under study with a transthoracic echocardiogram report describing minimal pericardial effusion (<3 mm) without increased intrapericardial pressures	9	1	0	0	1	0	0	0	0	0	0	0	0	0	0	0	0		1	1	0
1855-139	24676	48	0	74	150	1	3	NI	0	2022-11-22	2022-11-22	1	2022-11-18	4	1	0	0	1	0	1	0	1	0	0	0	0	1	fatigue, adynamia, general malaise	4	0	0	0	1	1	0	0	0	0	0	0	0	0	0	1	0	myasthenia	1	0	0
1855-14	24631	64	1	NI	159	2	0	NI	2	2021-01-13	2021-01-13	1	2021-01-02	11	1	1	1	1	0	0	1	0	0	0	0	0	1	chill, shortness of breath	26	0	1	1	4	1	0	0	0	0	1	0	0	0	1	1	0	Child A hepatic cirrhosis, secondary portal hypertension, obesity	0	0	0
1855-140	24677	58	1	70	170	1	2	NI	0	2022-11-23	2022-11-23	1	2022-11-22	1	1	1	1	0	1	1	0	0	0	0	0	0	1	general malaise, asthenia, adynamia, arthralgias, chill	2	0	0	0	1	0	0	0	0	0	0	0	0	0	0	0	0		1	0	0
1855-15	24632	31	1	NI	NI	2	0	NI	1	2021-01-14	2021-01-14	1	2021-01-08	6	1	0	0	0	0	0	0	0	0	0	1	1	0		9	0	0	0	1	0	0	0	0	0	0	0	0	0	0	0	0		1	0	1
1855-16	24633	57	0	NI	162	0	0	NI	0	2021-01-17	2021-01-17	1	2021-01-08	9	1	1	0	1	0	1	0	0	0	0	0	0	1	adynamia, general malaise, insomnia, diarrhea	19	1	1	0	2	1	0	0	0	0	0	0	0	0	1	1	0	deep venous thrombosis and bilateral pulmonary thromboembolism	1	0	1
1855-17	24634	46	1	61	175	1	2	2021-11-12	0	2021-01-19	2021-01-19	1	NI		1	0	0	0	0	1	1	0	0	0	0	0	1	right hemiparesis, dysarthria, ischemic cerebrovascular event (left internal carotid)	5	1	1	1	3	0	0	0	0	0	0	0	0	0	0	0	0		0	0	0
1855-19	24636	74	1	NI	160	0	0	NI	2	2021-01-20	2021-01-20	1	2020-12-19	32	1	0	0	1	0	0	1	0	0	0	0	0	1	dysphagia	35	1	0	0	3	1	0	0	1	0	0	0	0	0	1	1	0	hepatic cirrhosis, segmental pulmonary thromboembolism, parkinson's disease	1	0	0
1855-22	24639	47	0	60	164	1	2	2022-05-01	0	2021-02-05	2021-02-05	1	2021-02-01	4	1	0	0	1	0	0	1	0	0	0	0	0	1	asthenia, adynamia, dyspnea at rest	3	1	1	1	0	1	0	0	0	0	1	0	0	0	0	0	0		0	0	0
1855-23	24640	67	1	71	164	1	2	NI	0	2021-02-07	2021-02-07	1	2021-02-04	3	1	0	1	1	1	1	0	0	0	0	0	0	1	general malaise, fatigue, asthenia, adynamia, chills	3	0	0	0	0	1	0	0	0	0	1	0	0	0	1	0	0		1	0	0
1855-26	24642	56	0	62	165	1	3	2022-01-19	1	2021-02-17	2021-02-17	1	2021-02-09	8	1	1	0	0	0	1	0	0	0	0	0	0	1	diarrhea, nausea	14	1	0	0	0	1	0	0	0	1	1	0	0	0	0	0	0		1	0	0
1855-31	24645	43	0	69	157	1	4	2022-07-07	0	2021-02-21	2021-02-21	1	2021-02-21	0	1	1	0	0	0	0	0	1	0	0	0	0	1	asthenia, adynamia, joint pain associated with rhinorrhea	5	0	0	0	0	0	0	0	0	0	0	0	0	0	0	0	0		1	0	1
1855-32	24646	82	1	NI	158	0	0	NI	2	2020-04-27	2020-04-27	1	2020-04-25	2	1	0	0	1	0	0	1	0	0	0	0	0	1	anuria, multiorgan failure	13	0	1	1	4	1	0	0	0	0	1	0	0	0	0	1	0	hypothyroidism, occlusive arterial disease, pacemaker carrier	1	0	1
1855-33	24647	39	1	71	176	0	0	NI	2	2021-03-24	2021-03-24	1	2021-03-16	8	1	1	0	1	0	0	1	0	0	0	0	0	1	insomnia, general malaise, diarrhea, asthenia, adynamia	13	1	0	0	2	1	0	1	0	0	0	0	0	0	1	1	0	chronic graft nephropathy	1	0	0
1855-34	24648	47	0	68	166	1	2	2021-03-13	1	2021-04-16	2021-04-16	1	2021-04-12	4	1	0	0	0	0	0	0	1	0	0	0	0	1	throat clearing, watery eyes, general malaise		0	0	0	0	1	0	0	0	0	0	0	0	0	0	1	0	rheumatoid arthritis	1	0	0
1855-35	24649	72	1	78	168	1	2	2021-09-30	0	2021-05-07	2021-05-11	1	2021-05-03	4	1	1	0	1	0	0	0	0	0	0	0	0	1	general malaise, fatigue, diarrhea	5	0	1	1	0	1	0	1	0	0	0	0	0	0	1	1	0	hypothyroidism	1	1	0
1855-36	24650	35	1	85	168	1	3	NI	1	2021-05-08	2021-05-11	1	2021-05-01	7	1	1	0	1	1	1	1	0	0	0	0	0	0			1	0	1	0	1	0	0	0	0	0	0	0	0	0	1	0	obesity	1	0	0
1855-37	24651	75	0	NI	160	0	0	NI	0	2021-05-16	2021-05-16	1	2021-05-10	6	1	0	0	1	0	0	1	0	0	0	0	0	1	adynamia, anorexia, pallor, desaturation, myalgias, general malaise, diarrhea	10	1	0	0	3	1	1	0	0	0	0	0	0	0	1	1	0	obesity, depressive disorder, primary myelofibrosis with multilineage dysplastic changes	1	1	0
1855-38	24652	42	0	NI	156	1	1	2021-03-28	0	2021-04-21	2021-04-21	1	2021-04-20	1	1	1	0	1	0	1	0	1	0	0	0	0	1	general malaise	2	0	0	0	1	0	0	0	0	0	0	0	0	0	0	0	0		1	0	0
1855-4	24622	43	1	81	172	1	3	2022-05-02	0	2020-04-11	2020-04-11	1	2020-04-04	7	1	1	0	1	0	0	1	0	0	0	0	0	1	dizziness	39	1	1	1	3	0	0	0	0	0	0	0	0	0	0	0	0		1	1	0
1855-40	24653	65	1	NI	175	0	0	NI	0	2021-07-03	2021-07-03	1	2021-07-03	0	1	0	0	0	0	0	1	0	0	0	0	0	1	dysphagia	3	1	0	0	1	1	1	0	0	0	0	0	0	0	0	0	0		1	1	0
1855-41	24654	37	0	83	161	1	4	2022-03-25	0	2021-07-09	2021-07-09	1	2021-07-08	1	1	1	0	0	0	0	0	1	0	0	0	0	0		2	0	0	0	1	1	1	0	0	0	0	0	0	0	0	1	0	rheumatoid arthritis	1	0	1
1855-42	24655	64	1	NI	183	1	1	NI	0	2021-07-09	2021-07-09	1	2021-07-07	2	1	1	0	1	0	1	0	1	0	0	0	0	1	dizziness, nausea	3	0	0	0	1	1	0	0	0	0	0	0	0	0	0	1	0	benign bladder tumor	0	0	0
1855-43	24656	79	1	74	170	1	3	2022-03-06	1	2021-07-19	2021-07-19	1	2021-07-14	5	1	0	0	1	0	0	1	0	0	1	0	0	1	asthenia, hyporexia, chill, general malaise	16	1	0	0	2	1	0	0	0	0	0	0	0	1	1	1	0	hypothyroidism, dyslipidemia,	1	0	1
1855-44	24657	75	1	90	175	1	3	2021-12-10	0	2021-07-21	2021-07-21	1	2021-07-18	3	1	0	0	1	0	0	0	1	0	0	0	0	1	general malaise	4	0	0	0	1	1	0	0	0	0	0	0	0	1	0	0	0		1	0	1
1855-45	24658	72	1	NI	166	1	1	2021-06-21	2	2021-07-20	2021-07-20	1	2021-06-30	20	1	0	0	1	0	0	0	1	0	0	0	0	1	general malaise, somnolent	34	0	1	1	4	1	0	0	0	0	0	0	0	0	0	1	0	hypothyroidism, subdural hematoma drainage	1	1	1
1855-46	24659	72	1	75	173	1	4	2022-08-01	2	2021-08-07	2021-08-07	1	2021-07-31	7	1	0	0	1	0	0	0	1	0	1	0	0	1	diarrhea, dysphonia	8	0	0	0	1	1	0	0	0	0	0	0	0	0	0	1	0	secondary hyperparathyroidism, mixed dyslipidemia	1	0	1
1855-48	24660	90	0	55	160	1	2	NI	2	2021-08-10	2021-08-10	0	NI		0	0	0	0	0	0	0	0	0	0	0	0	0			1	0	0	1	1	1	1	0	0	0	0	0	0	1	1	0	ischemic cerebrovascular accident	1	0	1
1855-49	24661	71	0	76	155	0	0	NI	1	2021-08-14	2021-08-17	1	2021-08-05	9	1	0	1	1	0	1	0	0	0	0	0	0	1	nausea, arthralgia, fatigue, paresthesias, head tic, weakness		0	0	0	0	1	0	0	1	0	0	0	0	0	1	0	0		1	0	1
1855-5	24623	51	0	61	153	1	2	NI	0	2020-04-12	2020-04-12	1	2020-04-01	11	1	1	1	1	0	1	0	0	0	0	0	0	1	chill	16	0	1	0	0	2	0	0	0	0	0	0	0	0	0	0	0		1	0	1
1855-50	24662	24	1	54	178	1	4	2022-06-28	2	2021-08-24	2021-08-24	1	2021-08-20	4	1	0	0	1	0	0	0	0	0	0	0	0	1	diarrhea, abdominal pain	19	1	0	0	0	1	1	0	0	0	0	0	0	0	0	0	0		1	0	0
1855-51	24663	54	1	NI	162	1	0	NI	1	2021-09-05	2021-09-05	1	2021-08-31	5	1	0	0	0	1	0	0	1	0	0	0	0	1	general malaise	6	0	0	0	1	1	0	0	0	0	1	0	0	0	1	0	0		1	0	1
1855-52	24664	65	1	80	173	0	0	NI	2	2021-09-30	2021-10-01	1	2021-09-15	15	1	0	0	0	1	0	0	0	0	0	0	0	1	general malaise, fatigue, generalized weakness, choluria, urinary tenesmus, epigastric pain radiating to the precordial region, seizure, fainting, painful, febrile tachycardic	19	1	0	0	0	1	0	1	0	0	0	0	0	0	1	1	0	former heavy smoker, hypothyroidism	1	0	1
1855-53	24665	32	0	57	170	1	2	2021-08-02	1	2021-10-31	2021-10-31	1	2021-10-29	2	1	0	0	1	0	0	0	0	0	0	0	0	1	dysphonia and dysgeusia	3	0	0	0	1	0	0	0	0	0	0	0	0	0	0	0	0		1	0	0
1855-56	24666	19	1	92.2	167	0	0	NI	0	2021-12-06	2021-12-06	1	2021-12-06	0	1	1	0	1	0	0	0	1	0	0	0	0	1	hyporexia and general malaise	20	1	1	0	2	0	0	0	0	0	0	0	0	0	0	0	0		1	1	0
1855-57	24667	48	1	84	176	1	2	2021-07-01	2	2021-12-13	2021-12-13	1	2021-12-06	7	1	1	0	1	0	0	0	0	0	0	0	0	1	asthenia, adynamia, nausea	7	0	0	0	1	1	0	0	0	0	0	0	0	0	1	0	0		1	0	0
1855-58	24668	76	1	74	160	1	4	2021-10-25	1	2021-12-23	2021-12-23	1	2021-12-21	2	1	0	0	0	1	0	0	0	0	0	0	0	1	laryngeal pruritus	3	0	0	0	1	1	0	1	0	0	0	0	0	1	1	1	0	alcoholic cirrhosis, type 2 diabetes	1	0	0
1855-59	24669	40	0	68	170	1	2	NI	1	2021-05-21	2021-05-21	1	2021-05-15	6	1	0	0	0	0	1	0	1	0	0	0	0	1	general malaise, odynophagia, diarrheal stools	7	0	0	0	1	0	0	0	0	0	0	0	0	0	0	0	0		1	0	1
1855-6	24624	47	0	NI	160	0	0	NI	0	2020-04-13	2020-04-13	1	2020-04-06	7	1	1	1	1	0	0	0	0	1	0	0	0	1	diarrhea, nausea	15	0	1	1	4	1	1	1	0	0	1	0	0	0	1	1	0	systemic lupus erythematosus	1	0	0
1855-60	24670	74	1	60	170	2	0	NI	2	2021-05-26	2021-05-26	1	2021-05-26	0	1	0	0	1	0	0	0	0	0	0	0	1	0		2	1	0	0	1	1	0	0	0	0	0	0	0	0	1	1	0	arrhythmia, hypothyroidism, occasional smoking	1	0	1
1855-61	24671	73	1	NI	175	2	0	NI	1	2021-12-27	2021-12-27	1	2021-12-25	2	1	0	0	0	0	0	0	1	0	0	0	0	0		4	1	0	0	1	1	0	0	0	0	1	0	0	0	1	1	0	hypothyroidism, hyperuricemia	1	0	1
1855-62	24672	79	0	56	157	1	2	2021-04-17	1	2021-12-30	2021-12-30	1	2021-10-01	90	1	1	0	1	0	0	1	1	0	0	0	0	1	diarrhea	60	0	0	0	1	1	0	0	0	0	0	0	0	0	1	1	0	metastatic lung adenocarcinoma, osteoporosis, glaucoma, lumbosacral disc disease	1	0	1
1855-7	24625	34	0	60	156	0	0	NI	1	2021-01-01	2021-01-01	1	2020-12-31	1	1	0	1	1	0	0	0	0	0	0	0	0	1	diarrheal stools without mucus or blood	10	1	0	0	1	1	0	0	0	0	0	0	0	0	0	1	0	hodgkin lymphoma, fibromyalgia, anxiety disorder, chronic pain, nodular sclerosis stage iii	1	1	0
1855-71	24566	39	1	108	172	1	3	2022-05-04	1	2020-04-04	2020-04-04	1	2020-03-28	7	1	1	0	1	0	0	0	0	0	0	0	0	1	shortness of breath, gastrointestinal symptoms	18	1	1	1	4	1	0	0	0	0	0	0	0	0	0	1	0	obesity	0	0	0
1855-72	24567	65	0	NI	160	0	0	NI	2	2020-04-06	2020-04-06	1	2020-03-24	13	1	1	0	1	0	0	1	0	0	0	0	0	1	myalgias, polyarthralgias, diarrhea	30	0	1	1	4	1	0	0	1	0	1	0	0	0	1	1	0	obesity	0	0	0
1855-75	24568	57	0	66	142	1	2	NI	1	2020-04-01	2020-04-01	1	2020-03-21	11	1	1	0	1	0	0	0	0	0	0	0	0	1	sputum production, odynophagia	17	1	0	0	2	0	0	0	0	0	0	0	0	0	0	0	0		0	0	0
1855-77	24569	44	0	80	165	1	3	2021-06-11	1	2020-03-31	2020-03-31	1	2020-03-26	5	1	0	0	0	0	0	0	0	0	0	0	0	1	general malaise	6	0	0	0	1	0	0	0	0	0	0	0	0	0	0	0	0		0	0	0
1855-78	24570	44	0	81	165	2	0	NI	2	2020-04-03	2020-04-03	1	2020-03-31	3	1	1	0	1	0	0	0	0	0	0	0	0	1	asthenia, adynamia	26	1	1	1	3	1	0	0	0	0	1	0	0	0	0	0	0		0	0	0
1855-79	24571	34	0	59	156	0	0	NI	1	2020-04-03	2020-04-03	1	2020-03-27	7	1	1	0	1	0	1	1	0	0	0	0	0	1	myalgias, chills	9	1	0	0	2	0	0	0	0	0	0	0	0	0	0	0	0		0	0	0
1855-81	24572	24	0	70	162	1	4	NI	0	2020-04-14	2020-04-14	1	2020-04-13	1	1	1	0	1	1	0	0	0	0	0	0	0	1	chill, osteomyalgia, asthenia, adynamia		0	0	0	1	0	0	0	0	0	0	0	0	0	0	0	0		0	0	0
1855-83	24574	33	1	NI	182	0	0	NI	1	2021-03-23	2021-03-23	1	2021-03-16	7	1	1	0	1	1	1	0	0	0	0	1	0	1	chills	8	0	0	0	1	0	0	0	0	0	0	0	0	0	0	0	0		0	0	0
1855-84	24575	24	0	68	174	1	3	2022-12-31	1	2021-06-08	2022-06-08	1	2021-06-05	3	1	0	0	0	1	0	1	1	1	0	0	0	1	asthenia, adynamia, emetic episodes with hemoptysis		0	0	0	1	0	0	0	0	0	0	0	0	0	0	0	0		0	0	0
1855-85	24576	39	0	NI	NI	2	0	NI	1	2021-06-09	2021-06-09	1	2021-06-07	2	1	0	0	1	0	1	0	0	0	0	1	1	0		3	0	0	0	1	0	0	0	0	0	0	0	0	0	0	0	0		0	0	0
1855-86	24577	71	1	83	176	1	3	2021-11-19	0	2021-06-25	2021-06-25	1	2021-06-24	1	1	1	0	1	0	1	0	0	0	0	0	0	0			0	0	0	1	1	0	0	0	0	0	0	0	0	0	1	0	overweight	0	0	0
1855-87	24578	24	1	91	173	1	4	2022-04-12	2	2021-06-25	2021-06-25	1	2021-06-23	2	1	0	0	1	1	1	0	1	0	0	0	0	1	diarrhea, general malaise, fatigue		0	0	0	1	1	0	0	0	0	0	0	0	0	0	1	0	overweight	0	0	0
1855-88	24579	22	0	62.8	160	1	2	2021-03-29	0	2021-06-26	2021-06-26	1	2021-06-24	2	1	0	1	0	0	0	0	1	0	0	0	0	1	diarrhea, general malaise, chills, globus pharyngeus		0	0	0	1	0	0	0	0	0	0	0	0	0	0	0	0		0	0	0
1855-89	24580	37	0	70	172	1	3	NI	0	2021-06-28	2021-06-28	1	2021-06-27	1	1	0	0	1	1	0	0	1	0	0	0	0	1	general malaise, nasal pruritus		0	0	0	0	0	0	0	0	0	0	0	0	0	0	0	0		0	0	0
1855-9	24626	85	0	49.1	159	1	3	2022-06-19	1	2021-01-02	2021-01-02	1	2020-12-29	4	1	0	1	0	0	0	0	0	0	0	0	0	1	arthralgias, asthenia, adynamia	4	1	1	0	2	1	0	0	0	0	0	0	0	0	1	1	0	colon cancer	1	0	1
1855-90	24581	36	0	65	178	1	3	2022-03-01	0	2021-06-28	2022-06-29	1	2021-06-24	4	1	0	0	1	0	1	0	1	0	0	0	0	1	general malaise, stabbing chest pain		0	0	0	1	0	0	0	0	0	0	0	0	0	0	0	0		0	0	0
1855-91	24582	32	0	85	168	0	0	NI	0	2021-06-28	2021-06-29	1	2021-06-28	0	1	0	0	0	1	0	0	1	0	0	0	0	1	asthenia, adynamia		0	0	0	1	0	0	0	0	0	0	0	0	0	0	0	0		0	0	0
1855-93	24583	45	1	NI	NI	1	0	2021-04-17	1	2021-06-29	2021-06-29	1	2021-06-28	1	1	0	1	0	0	1	0	0	0	0	0	0	1	arthralgias, chills, general malaise, sensation of globus pharyngeus	2	0	0	0	1	0	0	0	0	0	0	0	0	0	0	0	0		0	0	0
1855-95	24584	30	0	59	153	1	3	2021-12-14	2	2021-06-30	2021-06-30	1	2021-06-29	1	1	0	0	1	0	0	0	1	0	0	0	0	1	sneezing, general malaise, myalgias, chills		0	0	0	1	0	0	0	0	0	0	0	0	0	0	0	0		0	0	0
1855-96	24585	29	0	70	166	2	0	NI	1	2021-07-03	2021-07-03	1	2021-07-01	2	1	0	0	0	0	1	0	1	0	0	0	0	1	general malaise	3	0	0	0	1	0	0	0	0	0	0	0	0	0	0	0	0		0	0	0
1855-97	24586	53	0	78	164	0	0	NI	0	2021-07-04	2021-07-05	1	NI		1	1	0	0	0	0	1	0	0	0	0	0	0		15	0	1	1	2	1	1	0	0	0	0	0	0	0	0	1	0	untreated idiopathic thrombocytopenic purpura	0	0	0
1855-98	24587	64	0	NI	155	0	0	NI	0	2021-07-05	2021-07-05	1	2021-06-26	9	1	1	0	1	0	0	1	1	0	0	0	0	1	general malaise	30	1	1	1	4	1	0	0	0	0	0	0	0	0	1	1	0	obesity	0	0	0
1855-99	24588	54	0	64	165	1	2	2022-01-24	2	2021-07-05	2021-07-05	1	2021-06-02	33	1	1	0	0	0	0	1	0	0	0	0	0	1	malaise, fatigue	54	1	1	1	3	0	0	0	0	0	0	0	0	0	0	0	0		0	0	0
[truncated: 10 more columns]

## Sheet: Table S1_dictionary
Var_Name	Meaning	0	1	2	3	4	5	6	7	8	9	10	11
sequencing_id	sequencing code	--	--	--	--	--	--	--	--	--	--	--	--
patient_id	participant registry code	--	--	--	--	--	--	--	--	--	--	--	--
socio_edad	participant age in years	--	--	--	--	--	--	--	--	--	--	--	--
socio_sexo	sex at birth	female	male	--	--	--	--	--	--	--	--	--	--
socio_peso	participant weight in kilograms	--	--	--	--	--	--	--	--	--	--	--	--
socio_talla	participant height in centimeters	--	--	--	--	--	--	--	--	--	--	--	--
clin_vacuna_covid19	covid-19 vaccination	no	yes	no information	--	--	--	--	--	--	--	--	--
clin_dosis_vacuna_covid19	covid-19 vaccine dose number	no information	one	two	three	more than three	--	--	--	--	--	--	--
clin_fecha_ult_dosis_covid19	date of last covid-19 vaccine dose	--	--	--	--	--	--	--	--	--	--	--	--
clin_nexo_epid_sarscov2	documented exposure to a sars-cov-2–positive contact	no	yes	no information	--	--	--	--	--	--	--	--	--
clin_fecha_toma_muestra	date of sample collection for sars-cov-2 diagnostic testing	--	--	--	--	--	--	--	--	--	--	--	--
clin_fecha_muestra_biorepositorio	date of sample collection used for the study	--	--	--	--	--	--	--	--	--	--	--	--
clin_pres_sintomas	presence of symptoms suggestive of covid-19 infection in the 7 days prior to sample collection	no	yes	--	--	--	--	--	--	--	--	--	--
clin_fecha_inicio_sintomas	date of symptom onset associated with sars-cov-2 infection	--	--	--	--	--	--	--	--	--	--	--	--
clin_time_symptoms_onset	time in days since symptom onset	--	--	--	--	--	--	--	--	--	--	--	--
clin_sint_toma_muestra	presence of symptoms at the time of sample collection	no	yes	--	--	--	--	--	--	--	--	--	--
clin_tipo_sintomas___0	type of covid-19–associated symptom	fever	--	--	--	--	--	--	--	--	--	--	--
clin_tipo_sintomas___1	type of covid-19–associated symptom	--	muscle pain	--	--	--	--	--	--	--	--	--	--
clin_tipo_sintomas___2	type of covid-19–associated symptom	--	--	cough	--	--	--	--	--	--	--	--	--
clin_tipo_sintomas___3	type of covid-19–associated symptom	--	--	--	sore throat	--	--	--	--	--	--	--	--
clin_tipo_sintomas___4	type of covid-19–associated symptom	--	--	--	--	headache	--	--	--	--	--	--	--
clin_tipo_sintomas___5	type of covid-19–associated symptom	--	--	--	--	--	difficulty breathing	--	--	--	--	--	--
clin_tipo_sintomas___6	type of covid-19–associated symptom	--	--	--	--	--	--	rhinorrhea	--	--	--	--	--
clin_tipo_sintomas___7	type of covid-19–associated symptom	--	--	--	--	--	--	--	vomit	--	--	--	--
clin_tipo_sintomas___8	type of covid-19–associated symptom	--	--	--	--	--	--	--	--	abdominal pain	--	--	--
clin_tipo_sintomas___9	type of covid-19–associated symptom	--	--	--	--	--	--	--	--	--	anosmia	--	--
clin_tipo_sintomas___10	type of covid-19–associated symptom	--	--	--	--	--	--	--	--	--	--	ageusia	--
clin_tipo_sintomas___11	type of covid-19–associated symptom	--	--	--	--	--	--	--	--	--	--	--	other
clin_otro_sintoma	other symptom reported	--	--	--	--	--	--	--	--	--	--	--	--
clin_dur_sintomas	duration of symptoms in days	--	--	--	--	--	--	--	--	--	--	--	--
clin_hospitalizacion	required hospitalization	no	yes	--	--	--	--	--	--	--	--	--	--
clin_uci	required admission to the intensive care unit	no	yes	--	--	--	--	--	--	--	--	--	--
clin_vent_mecanica	required ventilatory support	no	yes	--	--	--	--	--	--	--	--	--	--
clin_severidad_covid19	severity of sars-cov-2 disease, according to who criteria	no information	mild	moderate	severe	critical	--	--	--	--	--	--	--
clin_comorbilidades	presence of comorbidities	no	yes	no information	--	--	--	--	--	--	--	--	--
clin_tipo_comorbilidades___0	comorbidities associated with covid-19 disease severity (who)	cardiovascular disease	--	--	--	--	--	--	--	--	--	--	--
clin_tipo_comorbilidades___1	comorbidities associated with covid-19 disease severity (who)	--	chronic kidney disease	--	--	--	--	--	--	--	--	--	--
clin_tipo_comorbilidades___2	comorbidities associated with covid-19 disease severity (who)	--	--	chronic respiratory disease	--	--	--	--	--	--	--	--	--
clin_tipo_comorbilidades___3	comorbidities associated with covid-19 disease severity (who)	--	--	--	chronic liver disease	--	--	--	--	--	--	--	--
clin_tipo_comorbilidades___4	comorbidities associated with covid-19 disease severity (who)	--	--	--	--	diabetes	--	--	--	--	--	--	--
clin_tipo_comorbilidades___5	comorbidities associated with covid-19 disease severity (who)	--	--	--	--	--	active tuberculosis	--	--	--	--	--	--
clin_tipo_comorbilidades___6	comorbidities associated with covid-19 disease severity (who)	--	--	--	--	--	--	sickle cell disorder	--	--	--	--	--
clin_tipo_comorbilidades___7	comorbidities associated with covid-19 disease severity (who)	--	--	--	--	--	--	--	smoker	--	--	--	--
clin_tipo_comorbilidades___8	comorbidities associated with covid-19 disease severity (who)	--	--	--	--	--	--	--	--	hypertension	--	--	--
clin_tipo_comorbilidades___9	comorbidities associated with covid-19 disease severity (who)	--	--	--	--	--	--	--	--	--	other	--	--
clin_tipo_comorbilidades___ni	comorbidities associated with covid-19 disease severity (who)	no information	--	--	--	--	--	--	--	--	--	--	--
clin_otra_comorb	other comorbidity	--	--	--	--	--	--	--	--	--	--	--	--
clin_inmunocompromiso	immunocompromised status	no	yes	--	--	--	--	--	--	--	--	--	--
clin_tipo_inmunocompromiso___0	type of immunocompromise category	Hematologic Cancer	--	--	--	--	--	--	--	--	--	--	--
clin_tipo_inmunocompromiso___1	type of immunocompromise category	--	Solid Tumor	--	--	--	--	--	--	--	--	--	--
clin_tipo_inmunocompromiso___2	type of immunocompromise category	--	--	Hematopoietic Stem Cell or Solid Organ Transplant	--	--	--	--	--	--	--	--	--
clin_tipo_inmunocompromiso___3	type of immunocompromise category	--	--	--	Primary or Secondary Immunodeficiencies	--	--	--	--	--	--	--	--
clin_cod_cie10	icd-10 code associated with the underlying immunosuppressive condition	--	--	--	--	--	--	--	--	--	--	--	--
clin_cancertype	Specific underlying immunocompromising condition recorded for each patient.	--	--	--	--	--	--	--	--	--	--	--	--
clin_estado_egreso	patient status at discharge	dead	alive	remission	--	--	--	--	--	--	--	--	--
clin_fallece_aso_covid19	cause of death associated with covid-19 infection	no	yes	no information	--	--	--	--	--	--	--	--	--
lab_rtpcr_sarscov2	result of the molecular test for sars-cov-2 detection	negative	positive	indeterminate	invalid	--	--	--	--	--	--	--	--
lab_val_ct_rtpcr_sarscov2	ct value from the sars-cov-2 rt-pcr run	--	--	--	--	--	--	--	--	--	--	--	--
lab_varaintes_sarscov2	sars-cov-2 variants identified	--	--	--	--	--	--	--	--	--	--	--	--
lab_linajes_sarscov2	sars-cov-2 lineages identified	--	--	--	--	--	--	--	--	--	--	--	--

## Sheet: Table S2
patient_id	age	sex	immunocompromised group	final study outcome	vital status at later follow-up	probable cause of death	covid-19 sample collection date	treatment history summary	# iSNVs
1855-12	30	F	Primary or Secondary Immunodeficiencies	Alive	Alive	na	2021-01-12	Systemic lupus erythematosus (SLE) treatment timeline: 2021: SLE treated with hydroxychloroquine, methotrexate, folic acid, and prednisolone.	1
1855-13	37	F	Solid Tumor	Alive	Alive	na	2021-01-13	Papillary thyroid cancer/lung adenocarcinoma treatment timeline: 2021: history of papillary thyroid cancer, treated in 2006 with surgery and radioactive iodine therapy; past medical history also included hypothyroidism, thyroid resection, and subsequent lymph node dissection; 2025: stage IA1 lung adenocarcinoma treated with lobectomy and lymph node dissection, with R0 resection.	3
1855-138	28	F	Hematologic Cancer	Alive	Alive	na	2022-11-21	Diffuse large B-cell lymphoma (DLBCL) treatment timeline: 2021: Rituximab, cyclophosphamide, doxorubicin, vincristine, and prednisone (R-CHOP) x6 (From August to December); 2022: rituximab, etoposide, methylprednisolone, high-dose cytarabine, and cisplatin (R-ESHAP) x2 (February); hematopoietic progenitor cell infusion (April).	1
1855-139	48	F	Primary or Secondary Immunodeficiencies	Alive	Alive	na	2022-11-22	Myasthenia gravis/Sjögren syndrome treatment timeline: 2011: Deflazacort 6 mg, pyridostigmine (Mestinon) half to one tablet five times daily, lansoprazole PRN (pro re nata), and ranitidine PRN; 2022: Sjögren syndrome diagnosed and myasthenia gravis in remission; 2026: myasthenia gravis in remission with ongoing neurology follow-up; current medications: budesonide, bilastine, azelastine, and predn…	1
1855-140	58	M	Primary or Secondary Immunodeficiencies	Alive	Alive	na	2022-11-23	Immune thrombocytopenic purpura (ITP) treatment timeline: Diagnosed in 1998; 2011: prior treatment with steroids and danazol without significant response; 2022: PTI docmented 2025: no active treatment, continued hematology follow-up with annual CBC.	2
1855-15	31	M	Solid Tumor	Alive	Alive	na	2021-01-14	Testicular cancer treatment timeline: 2011: orchiectomy, 1 month of bleomycin, etoposide, and cisplatin chemotherapy, and hormone therapy; 2021: cancer resolve; No records available after 2021.	3
1855-16	57	F	Solid Tumor	Alive	Deceased	Associated with advanced endometrial cancer	2021-01-17	Endometrial cancer treatment timeline: carboplatin/paclitaxel x3 (Dec/2020, Jan/2021, Jan/2021); 2021: family medicine follow-up, current medications included dexamethasone phosphate 8 mg intravenously every 24 hours, morphine 5 mg intravenously every 4 hours, metoprolol tartrate 50 mg every 12 hours, quetiapine 6.25 mg in the morning and 12.5 mg nightly, ondansetron 8 mg intravenously every 8 ho…	1
1855-19	74	M	Hematopoietic Stem Cell or Solid Organ Transplant	Deceased	Deceased	Associated with COVID-19	2021-01-20	Liver transplant treatment timeline: 2015: cirrhosis treated with propranolol 40 mg daily, Hepa-Merz 1 sachet every 12 hours, and lactulose 15 mL every 8 hours; 2016: liver transplant; 2021: palliative care follow-up, current medications included tacrolimus 2 mg every 12 hours, mycophenolate mofetil (MMF) 1 g every 12 hours, diltiazem 60 mg every 12 hours, and trazodone 100 mg nightly.	4
1855-23	67	M	Hematopoietic Stem Cell or Solid Organ Transplant	Alive	Alive	na	2021-02-07	Kidney transplant treatment timeline: 2014: kidney transplant; medications included diltiazem 60 mg daily, omeprazole 20 mg daily, mycophenolate 360 mg twice daily, prednisolone 5 mg daily, extended-release tacrolimus 5 mg daily, aspirin 100 mg daily, tamsulosin 0.4 mg daily, insulin glargine 8 units subcutaneously daily, insulin glulisine according to glucose monitoring, and metformin 850 mg dai…	4
1855-26	56	F	Hematopoietic Stem Cell or Solid Organ Transplant	Alive	Alive	na	2021-02-17	Liver transplant treatment timeline: 2017: cirrhosis managed with losartan 50 mg daily, esomeprazole 20 mg daily, insulin glargine 7 units subcutaneously daily, propranolol 20 mg every 12 hours, spironolactone 25 mg daily, and furosemide 40 mg daily; 2020: liver transplant; 2021: past medical history also included acute kidney injury (AKI) and febrile syndrome; 2026: transplant follow-up: extende…	7
1855-31	43	F	Solid Tumor	Alive	Alive	na	2021-02-21	Breast cancer treatment timeline: 2017: right breast cancer treated with tamoxifen; 2018: right breast surgical intervention documented, with persistent right breast pain reported since surgery; 2021: History of breast cancer.	1
1855-32	82	M	Solid Tumor	Deceased	Deceased	Associated with septicemia of pulmonary origin	2020-04-27	Prostate cancer treatment timeline: 2020: Past medical history included diabetes mellitus (DM), hypothyroidism, occlusive arterial disease, prostate cancer, pacemaker placement, and a necrotic right gastrocnemius lesion initially managed by orthopedics; no date or prior treatment for prostate cancer was documented, as the patient was referred from another hospital.	4
1855-33	39	M	Hematopoietic Stem Cell or Solid Organ Transplant	Alive	Alive	na	2021-03-24	Kidney transplant/end-stage chronic kidney disease (CKD) treatment timeline: 2013: kidney transplant, later complicated by graft rejection in and chronic allograft nephropathy; documented medications included acetaminophen, diltiazem, esomeprazole, prednisolone, tacrolimus, carvedilol, and trazodone; 2021: dialysis documented and past medical history included hypertension and chronic kidney disea…	3
1855-34	47	F	Primary or Secondary Immunodeficiencies	Alive	Alive	na	2021-04-16	Behçet disease treatment timeline: 2011: benign breast tumor treated with oncologic surgery; 2012: mild left-eye uveitis documented; 2017: dermatology follow-up for neck and antecubital plaques, improved with Monovel, Cromus, Leniderm lotion, and Dove Baby; rheumatology evaluation for painful right hemifacial erythematous skin lesions, recurrent oral aphthae, migratory arthralgias, and prior uvei…	2
1855-35	72	M	Hematologic Cancer	Alive	Alive	na	2021-05-11	Multiple myeloma treatment timeline: 2014: high-risk polychemotherapy with cyclophosphamide, bortezomib, and dexamethasone (CyBorD), with no response to first-line therapy; second-line treatment with bortezomib, lenalidomide, and dexamethasone; 2021: multiple myeloma in remission, past medical history also included hypertension, renal failure, and hypothyroidism, with verapamil 80 mg three times …	5
1855-36	35	M	Primary or Secondary Immunodeficiencies	Alive	Alive	na	2021-05-11	Systemic lupus erythematosus (SLE) treatment timeline: 2021: SLE treated with salbutamol, colchicine, chloroquine, dexamethasone, and betamethasone; past medical history also included obesity. No later clinical records were available after 2021.	6
1855-37	75	F	Hematologic Cancer	Deceased	Deceased	Associated with COVID-19	2021-05-16	Chronic myeloproliferative leukemia treatment timeline: 2021: chronic myeloproliferative disease documented in a patient with past medical history of hypertension, obesity, cardiac arrhythmia, depressive disorder, and leukemia; medications included losartan 50 mg twice daily, hydrochlorothiazide 25 mg daily, spironolactone 25 mg daily, and trazodone 25 mg daily. No later clinical records were ava…	4
1855-38	42	F	Primary or Secondary Immunodeficiencies	Alive	Alive	na	2021-04-21	Rheumatoid arthritis treatment timeline: 2021: rheumatoid arthritis documented; treatment included chloroquine, leflunomide, prednisolone, and calcium; 2025: occupational medicine follow-up, current medications included sulfasalazine, leflunomide, vitamin D, and hydrocodone.	5
1855-4	43	M	Hematologic Cancer	Alive	Alive	na	2020-04-11	Hodgkin lymphoma treatment timeline: 2019: Hodgkin lymphoma treated with biologic therapy using rituximab, with last documented dose on Apr/2019; 2020: past medical history of lymphoma. 2023: ophthalmology note documented Hodgkin lymphoma, nodular sclerosis subtype, in remission, with ongoing oncology follow-up.	13
1855-40	65	M	Hematologic Cancer & Primary or Secondary Immunodeficiencies	Alive	Deceased	Associated with hypoxic-ischemic encephalopathy	2021-07-03	Diffuse large B-cell lymphoma (DLBCL), Right hemineck mass treatment timeline: 2021: right hemineck mass documented, with current medications including enalapril 5 mg daily, rosuvastatin 40 mg daily, carvedilol 3.25 mg every 12 hours, aspirin 100 mg daily, spironolactone 25 mg daily, methotrexate 2.5 mg daily, prednisolone 5 mg daily, and folic acid 1 mg daily; past medical history included three…	8
1855-41	37	F	Solid Tumor	Alive	Alive	na	2021-07-09	Ovarian cancer/rheumatoid arthritis treatment timeline: 2016: ovarian cancer treated with paclitaxel/carboplatin, with 2 cycles documented; 2018: rheumatoid arthritis treatment started with methotrexate 2.5 mg (x3 tablets two days) plus folic acid 1 mg daily; leflunomide 20 mg daily initiated; additional medications included deflazacort 3 mg daily and pregabalin 75 mg nightly; 2021: past medical …	4
1855-43	79	M	Solid Tumor	Alive	Alive	na	2021-07-19	Prostate cancer/laryngeal squamous cell carcinoma treatment timeline: 2005: prostate cancer diagnosed, treated with radical prostatectomy; 2015: stage IV squamous cell carcinoma of the larynx and total laryngectomy documented; 2021: past medical history also included hypothyroidism and dyslipidemia; 2025: dermatology follow-up, current medications included levothyroxine 100 mcg daily, sertraline,…	9
1855-44	75	M	Solid Tumor	Alive	Alive	na	2021-07-21	Prostate cancer treatment timeline: 2020: prostate cancer treated with androgen deprivation therapy (ADT) using degarelix 240 mg loading dose followed by degarelix 80 mg monthly maintenance; referred for clinical oncology follow-up to start docetaxel chemotherapy; 2021: past medical history also included hypertension and diabetes mellitus; 2026: hematology-oncology follow-up, current medications …	7
1855-45	72	M	Hematologic Cancer & Solid Tumor	Deceased	Deceased	Associated with multiorgan failure	2021-07-20	Hairy cell leukemia/renal tumor treatment timeline: 2019: past medical history included hairy cell leukemia, hypothyroidism, and a left renal tumor/carcinoma; management of the renal tumor was initially deferred because the patient was receiving hematologic treatment for hairy cell leukemia; 2020:first-line cladribine (Jan/2020); second-line cladribine plus rituximab (Aug/2020); 2021: past medica…	0
1855-46	72	M	Solid Tumor	Alive	Alive	na	2021-08-07	Prostate cancer treatment timeline: 2019: prostate cancer treated with radiotherapy; 2021: History of prostate cancer.	6
1855-48	90	F	Solid Tumor	Alive	Deceased	Associated with cancer progression	2021-08-10	Bladder cancer treatment timeline: 2021: severe coronary artery disease with ischemic cardiomyopathy and malignant bladder tumor documented; medications included amlodipine 5 mg daily, acetylsalicylic acid (ASA) 100 mg every 24 hours, furosemide 40 mg daily, levothyroxine 50 mcg daily, atorvastatin 20 mg daily, carvedilol 6.25 mg every 12 hours, tamsulosin 0.4 mg daily, and tolterodine 4 mg daily…	4
1855-49	71	F	Solid Tumor	Alive	Alive	na	2021-08-17	Breast/ovarian cancer treatment timeline: 2017: ovarian cancer treated with hysterectomy and bilateral oophorectomy, with no additional treatment documented; 2019: breast cancer diagnosed, treated with quadrantectomy and sentinel lymph node procedure; 2019: adjuvant radiotherapy, complicated by pneumonitis; Jul/2019–May/2020: hormone therapy with letrozole; 2020 onward: tamoxifen initiated; 2022:…	9
1855-5	51	F	Solid Tumor	Alive	Alive	na	2020-04-12	Breast cancer treatment timeline: 2020: Prior history of right breast cancer, reported as diagnosed approximately 11 years earlier; documented as in remission and under oncology follow-up; prior treatment included quadrantectomy, hormone therapy (documented as HAT), and bilateral oophorectomy; 2021: oncology follow-up noted prior management, with last control 1 year earlier; no oncology records w…	10
1855-50	24	M	Hematopoietic Stem Cell or Solid Organ Transplant	Alive	Alive	na	2021-08-24	Orthotopic heart transplant treatment timeline: 2021: orthotopic heart transplant for advanced nonischemic heart failure/cardiomyopathy; prior history also included Enterococcus faecalis endocarditis (treated), left ventricular intracavitary thrombus with enoxaparin anticoagulation, and severe valvular disease; post-transplant medications included mycophenolate mofetil 1,000 mg every 12 hours, ta…	8
1855-51	54	M	Solid Tumor	Alive	Deceased	Associated with hypoxemic respiratory failure	2021-09-05	Breast cancer treatment timeline:2020–2021: past medical history included hypertension and diabetes mellitus; neoadjuvant doxorubicin/cyclophosphamide (AC) x4 followed by taxane x4; May/2021: left mastectomy with axillary lymph node dissection (ypT3N0); Oct/2021: 15 radiotherapy sessions completed; Nov/2021: tamoxifen started; 2023: letrozole plus ribociclib initiated with non-curative intent, pl…	4
1855-52	65	M	Solid Tumor	Alive	Alive	na	2021-10-01	Colon cancer treatment timeline: 2013: surgery for low-grade descending colon adenocarcinoma with invasion into perivisceral adipose tissue and vascular invasion, with 4/14 lymph nodes positive and negative surgical margins; adjuvant chemotherapy with folinic acid, fluorouracil, and oxaliplatin (FOLFOX) documented; 2014: FOLFOX completed; 2021: past medical history also included hypothyroidism tr…	5
1855-53	32	F	Primary or Secondary Immunodeficiencies	Alive	Alive	na	2021-10-31	Systemic lupus erythematosus (SLE) treatment timeline: 2009, 2010 and 2013: rituximab documented for SLE, including a 5th cycle in Mar/Apr 2013; 2021: past medical history SLE; 2026: emergency department visit for a gluteal abscess, with SLE noted as being managed with a biologic agent and no other medications documented.	5
1855-56	19	M	Hematologic Cancer	Alive	Deceased	Associated with gastrointestinal septic shock and hematologic failure with risk of massive bleeding	2021-12-06	B-cell acute lymphoblastic leukemia (B-ALL) treatment timeline: 2020: chemotherapy with methotrexate, calcium folinate, mercaptopurine, and intrathecal chemotherapy; 2022: haploidentical bone marrow transplant; emergency department note documented current treatment with cyclosporine and ruxolitinib, with prolonged hospitalization in for resistant Pseudomonas aeruginosa superinfection and intestin…	3
1855-57	48	M	Hematopoietic Stem Cell or Solid Organ Transplant	Alive	Alive	na	2021-12-13	Kidney transplant treatment timeline: 2019: kidney transplant; 2021: current medications included prednisolone 5 mg daily, mycophenolate 360 mg daily, diltiazem 60 mg every 8 hours, omeprazole 20 mg daily, losartan 50 mg daily, and hydrochlorothiazide 25 mg daily; 2026: transplant follow-up, current medications included prednisolone, telmisartan, omeprazole, febuxostat, mycophenolate sodium, and …	1
1855-58	76	M	Hematopoietic Stem Cell or Solid Organ Transplant	Alive	Alive	na	2021-12-23	Liver transplant treatment timeline: 2011: liver transplant for alcohol-related cirrhosis; 2021: past medical history also included hypertension and type 2 diabetes mellitus; 2023: current medications included semaglutide 1 mg subcutaneously weekly, cyclosporine 50 mg every 12 hours, mycophenolate mofetil 1,500 mg every 12 hours, losartan 50 mg every 12 hours, amlodipine 5 mg daily, omeprazole 20…	1
1855-59	40	F	Solid Tumor	Alive	Alive	na	2021-05-21	Breast cancer treatment timeline: 2021: breast cancer documented, treated with tamoxifen; surgical history included right breast quadrantectomy. No later clinical records were available after 2021.	1
1855-6	47	F	Hematopoietic Stem Cell or Solid Organ Transplant	Deceased	Deceased	Associated with COVID-19	2020-04-13	Kidney transplant/lupus nephropathy treatment timeline: 2007: kidney transplant for lupus nephropathy; medical history included chronic kidney disease, insulin-dependent diabetes mellitus, coronary artery disease with stent placement and myocardial revascularization, hypertension, and anorectal tumor with pathology compatible with human papillomavirus (HPV); 2020: documented medications included …	3
1855-60	74	M	Solid Tumor	Alive	Deceased	Associated with rectal adenocarcinoma	2021-05-26	Rectal cancer treatment timeline: 2020: malignant rectal tumor documented; past medical history included hypertension, arrhythmia, and hypothyroidism; medications included levothyroxine, metoprolol, prednisolone, and morphine (doses not documented); 2022: general medicine follow-up noted that the patient was not considered likely to benefit from cancer-specific treatment.	2
1855-61	73	M	Solid Tumor	Alive	Alive	na	2021-12-27	High-grade sarcoma treatment timeline: 2021: high-grade sarcoma with vascular immunophenotype treated with neoadjuvant doxorubicin/ifosfamide (Doxo-Ifos), with cycle 1 start date on Nov/2021; past medical history included hypertension, type 2 diabetes mellitus, hypothyroidism, and hyperuricemia.	5
1855-62	79	F	Solid Tumor	Alive	Deceased	Associated with secondary malignant neoplasm from other sites	2021-12-30	Metastatic lung adenocarcinoma treatment timeline: 2019: metastatic lung adenocarcinoma documented, with central nervous system (CNS), bone, and liver metastases; prior treatment included intracranial stereotactic radiotherapy/radiosurgery (4 sessions) for multiple left parietal intra-axial nodular lesions and a left occipital lesion; the record also stated that the patient had received multiple …	4
1855-7	34	F	Hematologic Cancer	Alive	Alive	na	2021-01-01	Hodgkin lymphoma treatment timeline: 2010: fibromyalgia diagnosed; 2019: stage III nodular sclerosis Hodgkin lymphoma treated with doxorubicin, bleomycin, vinblastine, and dacarbazine (ABVD), with cycle 1 on Apr/2019, cycle 2 on May/2019 and Jun/2019, and cycle 3 on Jul/2019; 2021: past medical history included Hodgkin lymphoma and fibromyalgia; 2025: hematology-oncology follow-up, current medica…	3
1855-9	85	F	Solid Tumor	Alive	Alive	na	2021-01-02	Colon cancer treatment timeline: 2011: malignant cecal tumor documented; past medical history included hypertension; medications included losartan, metoprolol, and hydrochlorothiazide (doses not documented); 2021: colon cancer documented; 2023: current medications included losartan 50 mg every 12 hours, metoprolol 50 mg every 12 hours, hydrochlorothiazide (HCTZ) 25 mg daily, atorvastatin 40 mg ni…	2

## Sheet: Table S3
SEQUENCING_ID	REGION	POS	REF	ALT	REF_DP	REF_RV	REF_QUAL	ALT_DP	ALT_RV	ALT_QUAL	ALT_FREQ	TOTAL_DP	PASS	GFF_FEATURE	REF_CODON	REF_AA	ALT_CODON	ALT_AA	POS_AA
24566	MN908947.3	15521	T	A	95	65	58	507	159	55	0.157807	602	True	orf1ab:cds-QHD43415.1	TTT	F	TAT	Y	685
24567	MN908947.3	15521	T	A	3386	2189	58	730	152	47	0.177227	4119	True	orf1ab:cds-QHD43415.1	TTT	F	TAT	Y	685
24568	MN908947.3	2036	G	T	7056	3339	46	612	250	46	0.0798018	7669	True	orf1ab:cds-QHD43415.1	GCT	A	TCT	S	591
24568	MN908947.3	10671	C	T	5107	3666	55	475	350	52	0.0850797	5583	True	orf1ab:cds-QHD43415.1	GCT	A	GTT	V	3469
24568	MN908947.3	11228	A	G	7977	3902	42	441	256	40	0.0523815	8419	True	orf1ab:cds-QHD43415.1	ATG	M	GTG	V	3655
24568	MN908947.3	16215	C	T	6041	3043	46	662	330	45	0.0987617	6703	True	orf1ab:cds-QHD43415.1	TAC	Y	TAT	Y	916
24568	MN908947.3	26728	C	T	7668	1501	40	901	227	40	0.105134	8570	True	M:cds-QHD43419.1	GCT	A	GTT	V	69
24569	MN908947.3	1153	T	C	7181	3750	45	481	200	46	0.0627773	7662	True	orf1ab:cds-QHD43415.1	TTT	F	TTC	F	296
24569	MN908947.3	2626	G	A	5482	2112	58	586	211	59	0.0965722	6068	True	orf1ab:cds-QHD43415.1	GGG	G	GGA	G	787
24569	MN908947.3	7528	C	T	8457	1457	39	450	116	38	0.0505164	8908	True	orf1ab:cds-QHD43415.1	GTC	V	GTT	V	2421
24569	MN908947.3	10494	G	T	6356	1871	45	516	123	42	0.0750873	6872	True	orf1ab:cds-QHD43415.1	AGT	S	ATT	I	3410
24569	MN908947.3	21830	G	T	6178	3305	48	1057	515	46	0.146095	7235	True	S:cds-QHD43416.1	GTT	V	TTT	F	90
24569	MN908947.3	28161	T	C	7337	2725	44	403	130	42	0.0520672	7740	True	ORF8:cds-QHD43422.1	TGC	C	CGC	R	90
24570	MN908947.3	5835	C	T	5610	2136	45	2141	1016	43	0.276222	7751	True	orf1ab:cds-QHD43415.1	TCA	S	TTA	L	1857
24570	MN908947.3	29227	G	T	258	77	44	1821	528	46	0.124098	2079	True	N:cds-QHD43423.2	TCG	S	TCT	S	318
24571	MN908947.3	15521	T	A	138	101	55	630	197	57	0.179688	768	True	orf1ab:cds-QHD43415.1	TTT	F	TAT	Y	685
24571	MN908947.3	21793	G	A	4791	2754	47	2409	1375	45	0.334583	7200	True	S:cds-QHD43416.1	AAG	K	AAA	K	77
24572	MN908947.3	15521	T	A	1996	1337	57	549	114	48	0.215717	2545	True	orf1ab:cds-QHD43415.1	TTT	F	TAT	Y	685
24572	MN908947.3	22747	C	T	5433	2783	43	1463	922	42	0.212152	6896	True	S:cds-QHD43416.1	GTC	V	GTT	V	395
24572	MN908947.3	25771	C	T	5740	1618	50	788	232	46	0.120711	6528	True	ORF3a:cds-QHD43417.1	CTT	L	TTT	F	127
24574	MN908947.3	344	C	T	6558	4044	41	520	303	41	0.0734463	7080	True	orf1ab:cds-QHD43415.1	CTC	L	TTC	F	27
24574	MN908947.3	15521	T	A	3749	2538	58	880	180	47	0.190106	4629	True	orf1ab:cds-QHD43415.1	TTT	F	TAT	Y	685
24574	MN908947.3	21993	A	T	25	7	39	505	81	42	0.090066	5607	True	S:cds-QHD43416.1	TAT	Y	TTT	F	144
24574	MN908947.3	21993	A	C	25	7	39	5077	850	42	0.094525	5607	True	S:cds-QHD43416.1	TAT	Y	TCT	S	144
24574	MN908947.3	28005	C	T	579	275	39	7755	2941	41	0.069474	8334	True	ORF8:cds-QHD43422.1	CCT	P	TCT	S	38
24575	MN908947.3	19077	A	T	8097	3446	41	407	146	42	0.0478373	8508	True	orf1ab:cds-QHD43415.1	GTA	V	GTT	V	1870
24575	MN908947.3	27367	C	T	1575	895	40	7136	4595	40	0.180806	8711	True	ORF6:cds-QHD43420.1	CAA	Q	TAA	*	56
24576	MN908947.3	22093	G	T	7127	2891	44	777	309	42	0.0982922	7905	True	S:cds-QHD43416.1	ATG	M	ATT	I	177
24576	MN908947.3	22747	C	T	798	215	41	6511	2839	43	0.10918	7309	True	S:cds-QHD43416.1	GTC	V	GTT	V	395
24576	MN908947.3	28262	G	A	8048	2148	40	472	106	38	0.0553926	8521	True						NA
24577	MN908947.3	15521	T	A	5335	3210	55	905	158	46	0.145032	6240	True	orf1ab:cds-QHD43415.1	TTT	F	TAT	Y	685
24577	MN908947.3	28005	C	T	1646	584	38	7116	1871	39	0.187857	8762	True	ORF8:cds-QHD43422.1	CCT	P	TCT	S	38
24577	MN908947.3	28093	C	T	196	68	48	7635	2517	39	0.032319	7890	True	ORF8:cds-QHD43422.1	TCT	S	TTT	F	67
24578	MN908947.3	12283	T	C	6279	2727	44	1815	726	43	0.22424	8094	True	orf1ab:cds-QHD43415.1	GAT	D	GAC	D	4006
24578	MN908947.3	18877	C	T	586	373	46	3716	2761	50	0.136216	4302	True	orf1ab:cds-QHD43415.1	CTA	L	TTA	L	1804
24578	MN908947.3	24187	T	C	208	143	50	2214	1667	51	0.085879	2422	True	S:cds-QHD43416.1	TCT	S	TCC	S	875
24578	MN908947.3	24734	C	T	3117	2386	51	552	523	38	0.15045	3669	True	S:cds-QHD43416.1	CAT	H	TAT	Y	1058
24578	MN908947.3	28005	C	T	935	383	39	7550	2662	40	0.110194	8485	True	ORF8:cds-QHD43422.1	CCT	P	TCT	S	38
24578	MN908947.3	28093	C	T	3814	1167	45	3916	1090	40	0.49373	7735	True	ORF8:cds-QHD43422.1	TCT	S	TTT	F	67
24579	MN908947.3	6298	T	C	7419	1227	43	469	0	36	0.0594499	7889	True	orf1ab:cds-QHD43415.1	CGT	R	CGC	R	2011
24579	MN908947.3	15521	T	A	6660	3100	50	520	81	41	0.0724133	7181	True	orf1ab:cds-QHD43415.1	TTT	F	TAT	Y	685
24579	MN908947.3	19077	A	T	8538	2882	39	422	129	39	0.0470772	8964	True	orf1ab:cds-QHD43415.1	GTA	V	GTT	V	1870
24579	MN908947.3	19273	C	T	428	128	44	7335	1374	43	0.055133	7763	True	orf1ab:cds-QHD43415.1	CCT	P	TCT	S	1936
24579	MN908947.3	19741	G	A	8373	2610	39	432	118	38	0.0490575	8806	True	orf1ab:cds-QHD43415.1	GAA	E	AAA	K	2092
24579	MN908947.3	19743	A	T	8464	2625	39	446	128	36	0.0500561	8910	True	orf1ab:cds-QHD43415.1	GAA	E	GAT	D	2092
24579	MN908947.3	28005	C	T	1388	496	38	7270	2091	40	0.160314	8658	True	ORF8:cds-QHD43422.1	CCT	P	TCT	S	38
24579	MN908947.3	28093	C	T	1538	456	47	6027	2020	40	0.206869	7599	True	ORF8:cds-QHD43422.1	TCT	S	TTT	F	67
24580	MN908947.3	18121	A	G	4998	2393	47	2277	1793	41	0.312947	7276	True	orf1ab:cds-QHD43415.1	AGT	S	GGT	G	1552
24580	MN908947.3	19077	A	T	7881	3288	42	480	222	43	0.0573819	8365	True	orf1ab:cds-QHD43415.1	GTA	V	GTT	V	1870
24580	MN908947.3	23118	A	T	7632	2400	44	428	80	41	0.0530951	8061	True	S:cds-QHD43416.1	CAT	H	CTT	L	519
24580	MN908947.3	25452	C	G	1464	463	42	6751	1580	42	0.178211	8215	True	ORF3a:cds-QHD43417.1	ATC	I	ATG	M	20
24580	MN908947.3	28005	C	T	1568	713	40	6450	2766	42	0.19566	8019	True	ORF8:cds-QHD43422.1	CCT	P	TCT	S	38
24580	MN908947.3	28093	C	T	1843	516	46	5213	1319	41	0.262137	7065	True	ORF8:cds-QHD43422.1	TCT	S	TTT	F	67
24581	MN908947.3	6298	T	C	7175	1626	45	438	0	36	0.0575256	7614	True	orf1ab:cds-QHD43415.1	CGT	R	CGC	R	2011
24581	MN908947.3	15521	T	A	6632	3196	50	480	82	43	0.0674916	7112	True	orf1ab:cds-QHD43415.1	TTT	F	TAT	Y	685
24581	MN908947.3	19077	A	T	8532	2971	39	403	132	39	0.0450934	8937	True	orf1ab:cds-QHD43415.1	GTA	V	GTT	V	1870
24581	MN908947.3	19741	G	A	8156	2943	40	471	214	37	0.0545834	8629	True	orf1ab:cds-QHD43415.1	GAA	E	AAA	K	2092
24581	MN908947.3	19743	A	T	8243	2964	40	477	225	36	0.0547018	8720	True	orf1ab:cds-QHD43415.1	GAA	E	GAT	D	2092
24581	MN908947.3	23185	C	T	7911	2961	40	495	319	38	0.0588585	8410	True	S:cds-QHD43416.1	TTC	F	TTT	F	541
24581	MN908947.3	28005	C	T	1824	614	38	6821	1802	40	0.210989	8645	True	ORF8:cds-QHD43422.1	CCT	P	TCT	S	38
24581	MN908947.3	28093	C	T	506	175	47	6836	2174	39	0.074716	7388	True	ORF8:cds-QHD43422.1	TCT	S	TTT	F	67
24582	MN908947.3	15521	T	A	6362	3426	52	450	142	45	0.0660599	6812	True	orf1ab:cds-QHD43415.1	TTT	F	TAT	Y	685
24582	MN908947.3	18877	C	T	152	70	47	4820	3249	52	0.030571	4972	True	orf1ab:cds-QHD43415.1	CTA	L	TTA	L	1804
24582	MN908947.3	19077	A	T	8361	2980	39	445	139	38	0.0504821	8815	True	orf1ab:cds-QHD43415.1	GTA	V	GTT	V	1870
24582	MN908947.3	28005	C	T	1236	489	38	7378	2337	40	0.143686	8616	True	ORF8:cds-QHD43422.1	CCT	P	TCT	S	38
24582	MN908947.3	28093	C	T	1962	631	46	5076	1567	40	0.281325	7063	True	ORF8:cds-QHD43422.1	TCT	S	TTT	F	67
24583	MN908947.3	19741	G	A	7436	3504	44	504	226	44	0.0634761	7940	True	orf1ab:cds-QHD43415.1	GAA	E	AAA	K	2092
24583	MN908947.3	19743	A	T	7468	3505	44	510	238	42	0.0639258	7978	True	orf1ab:cds-QHD43415.1	GAA	E	GAT	D	2092
24583	MN908947.3	25452	C	G	361	100	42	7663	1458	42	0.045466	8028	True	ORF3a:cds-QHD43417.1	ATC	I	ATG	M	20
24583	MN908947.3	28005	C	T	1126	526	40	6258	2729	43	0.152607	7385	True	ORF8:cds-QHD43422.1	CCT	P	TCT	S	38
24584	MN908947.3	6298	T	C	7126	1401	45	412	0	36	0.0546564	7538	True	orf1ab:cds-QHD43415.1	CGT	R	CGC	R	2011
24584	MN908947.3	14652	T	C	284	144	42	6522	3435	47	0.041728	6806	True	orf1ab:cds-QHD43415.1	AAT	N	AAC	N	395
24584	MN908947.3	23575	C	T	190	5	36	5587	2861	48	0.032889	5777	True	S:cds-QHD43416.1	TGC	C	TGT	C	671
24584	MN908947.3	25452	C	G	788	331	39	7976	2461	41	0.090017	8765	True	ORF3a:cds-QHD43417.1	ATC	I	ATG	M	20
24584	MN908947.3	28005	C	T	1510	503	37	7257	2026	39	0.172331	8768	True	ORF8:cds-QHD43422.1	CCT	P	TCT	S	38
24584	MN908947.3	28093	C	T	887	304	47	6792	2407	39	0.117464	7696	True	ORF8:cds-QHD43422.1	TCT	S	TTT	F	67
24585	MN908947.3	994	A	G	7835	1172	38	822	130	39	0.0949411	8658	True	orf1ab:cds-QHD43415.1	GAA	E	GAG	E	243
24585	MN908947.3	15521	T	A	4083	2804	57	1773	406	49	0.302766	5856	True	orf1ab:cds-QHD43415.1	TTT	F	TAT	Y	685
24585	MN908947.3	23929	C	T	4740	736	43	460	91	44	0.0884275	5202	True	S:cds-QHD43416.1	TAC	Y	TAT	Y	789
24585	MN908947.3	28005	C	T	555	261	39	7833	2865	41	0.066166	8388	True	ORF8:cds-QHD43422.1	CCT	P	TCT	S	38
24586	MN908947.3	12325	C	T	476	150	43	8275	2162	40	0.054502	8752	True	orf1ab:cds-QHD43415.1	GAC	D	GAT	D	4020
24586	MN908947.3	15521	T	A	7614	2323	43	564	90	40	0.0689571	8179	True	orf1ab:cds-QHD43415.1	TTT	F	TAT	Y	685
24586	MN908947.3	23111	C	G	7477	2426	42	589	4	36	0.0729954	8069	True	S:cds-QHD43416.1	CTT	L	GTT	V	517
24586	MN908947.3	23118	A	T	7303	2250	43	818	162	47	0.100727	8121	True	S:cds-QHD43416.1	CAT	H	CTT	L	519
24586	MN908947.3	28005	C	T	2715	892	39	5476	1816	40	0.331543	8192	True	ORF8:cds-QHD43422.1	CCT	P	TCT	S	38
24587	MN908947.3	15521	T	A	4522	2684	57	1733	599	57	0.276881	6259	True	orf1ab:cds-QHD43415.1	TTT	F	TAT	Y	685
24587	MN908947.3	19077	A	T	8542	3047	38	578	183	40	0.0633425	9125	True	orf1ab:cds-QHD43415.1	GTA	V	GTT	V	1870
24588	MN908947.3	3450	A	G	5177	1869	40	3050	1430	39	0.370685	8228	True	orf1ab:cds-QHD43415.1	AAT	N	AGT	S	1062
24588	MN908947.3	15521	T	A	3000	2012	58	1394	341	50	0.317179	4395	True	orf1ab:cds-QHD43415.1	TTT	F	TAT	Y	685
24588	MN908947.3	19077	A	T	8385	2738	38	598	160	40	0.066511	8991	True	orf1ab:cds-QHD43415.1	GTA	V	GTT	V	1870
24588	MN908947.3	28005	C	T	309	144	39	7833	2952	42	0.037951	8142	True	ORF8:cds-QHD43422.1	CCT	P	TCT	S	38
24589	MN908947.3	16394	C	T	1688	800	43	3664	2143	44	0.315396	5352	True	orf1ab:cds-QHD43415.1	CCA	P	CTA	L	976
24589	MN908947.3	18877	C	T	2114	1245	48	2910	2063	51	0.42078	5024	True	orf1ab:cds-QHD43415.1	CTA	L	TTA	L	1804
24589	MN908947.3	28005	C	T	381	114	37	8699	2097	38	0.042066	9081	True	ORF8:cds-QHD43422.1	CCT	P	TCT	S	38
24589	MN908947.3	28093	C	T	7036	1679	39	1940	494	39	0.216012	8981	True	ORF8:cds-QHD43422.1	TCT	S	TTT	F	67
24590	MN908947.3	5950	G	T	725	253	42	4883	736	41	0.129435	5609	True	orf1ab:cds-QHD43415.1	AAG	K	AAT	N	1895
24590	MN908947.3	6298	T	C	7509	1188	42	410	0	36	0.0517742	7919	True	orf1ab:cds-QHD43415.1	CGT	R	CGC	R	2011
24590	MN908947.3	15521	T	A	6550	3049	51	449	94	43	0.0641337	7001	True	orf1ab:cds-QHD43415.1	TTT	F	TAT	Y	685
24590	MN908947.3	18877	C	T	255	129	46	5331	3520	52	0.04565	5586	True	orf1ab:cds-QHD43415.1	CTA	L	TTA	L	1804
24590	MN908947.3	19077	A	T	8283	2680	40	527	151	40	0.0598116	8811	True	orf1ab:cds-QHD43415.1	GTA	V	GTT	V	1870
24590	MN908947.3	19741	G	A	7780	3002	42	440	143	39	0.0535215	8221	True	orf1ab:cds-QHD43415.1	GAA	E	AAA	K	2092
24590	MN908947.3	19743	A	T	7885	3047	42	446	155	38	0.053535	8331	True	orf1ab:cds-QHD43415.1	GAA	E	GAT	D	2092
24590	MN908947.3	28005	C	T	1384	483	38	7238	2114	39	0.16052	8622	True	ORF8:cds-QHD43422.1	CCT	P	TCT	S	38
24590	MN908947.3	28093	C	T	2223	670	46	5564	1658	39	0.287489	7809	True	ORF8:cds-QHD43422.1	TCT	S	TTT	F	67
24591	MN908947.3	6298	T	C	7462	1255	42	500	0	36	0.0627746	7965	True	orf1ab:cds-QHD43415.1	CGT	R	CGC	R	2011
24591	MN908947.3	18877	C	T	304	161	48	5657	3689	50	0.051635	5965	True	orf1ab:cds-QHD43415.1	CTA	L	TTA	L	1804
24591	MN908947.3	19741	G	A	8287	2531	39	476	156	37	0.0543131	8764	True	orf1ab:cds-QHD43415.1	GAA	E	AAA	K	2092
24591	MN908947.3	19743	A	T	8385	2564	39	484	164	35	0.054566	8870	True	orf1ab:cds-QHD43415.1	GAA	E	GAT	D	2092
24591	MN908947.3	28005	C	T	968	310	38	7880	1865	39	0.109403	8848	True	ORF8:cds-QHD43422.1	CCT	P	TCT	S	38
24591	MN908947.3	28093	C	T	4047	1381	44	4452	1521	39	0.477403	8519	True	ORF8:cds-QHD43422.1	TCT	S	TTT	F	67
24591	MN908947.3	28325	G	T	3599	1176	37	5629	1909	37	0.390075	9229	True	N:cds-QHD43423.2	GGT	G	TGT	C	18
24592	MN908947.3	1226	A	G	4735	3002	51	2254	1728	47	0.322461	6990	True	orf1ab:cds-QHD43415.1	ATG	M	GTG	V	321
24592	MN908947.3	1685	G	T	5765	1951	46	462	106	43	0.0741573	6230	True	orf1ab:cds-QHD43415.1	GCC	A	TCC	S	474
24592	MN908947.3	4684	T	C	7197	2683	44	722	177	41	0.0911501	7921	True	orf1ab:cds-QHD43415.1	GCT	A	GCC	A	1473
24592	MN908947.3	5284	C	T	797	253	41	7733	3303	39	0.093435	8530	True	orf1ab:cds-QHD43415.1	AAC	N	AAT	N	1673
24592	MN908947.3	6648	C	T	406	206	49	5908	3162	49	0.064302	6314	True	orf1ab:cds-QHD43415.1	GCT	A	GTT	V	2128
24592	MN908947.3	15002	A	G	654	156	41	7439	2407	42	0.080811	8093	True	orf1ab:cds-QHD43415.1	TAT	Y	TGT	C	512
24592	MN908947.3	15406	G	T	517	201	46	7225	2839	46	0.066899	7743	True	orf1ab:cds-QHD43415.1	GCT	A	TCT	S	647
24592	MN908947.3	15521	T	A	6154	3297	53	505	137	47	0.0758144	6661	True	orf1ab:cds-QHD43415.1	TTT	F	TAT	Y	685
24592	MN908947.3	16751	C	A	8001	2476	39	766	295	40	0.0873631	8768	True	orf1ab:cds-QHD43415.1	CCT	P	CAT	H	1095
24592	MN908947.3	18126	T	A	687	343	44	6746	3166	44	0.095468	7458	True	orf1ab:cds-QHD43415.1	GTT	V	GTA	V	1553
24592	MN908947.3	18412	G	T	8298	1439	39	575	81	37	0.0648033	8873	True	orf1ab:cds-QHD43415.1	GTT	V	TTT	F	1649
24592	MN908947.3	18877	C	T	302	149	49	5532	3642	52	0.051766	5834	True	orf1ab:cds-QHD43415.1	CTA	L	TTA	L	1804
24592	MN908947.3	19035	T	C	7867	2594	41	643	234	42	0.0755404	8512	True	orf1ab:cds-QHD43415.1	ATT	I	ATC	I	1856
24592	MN908947.3	19077	A	T	8427	2727	39	499	177	38	0.0558978	8927	True	orf1ab:cds-QHD43415.1	GTA	V	GTT	V	1870
24592	MN908947.3	19741	G	A	7929	2918	41	456	163	38	0.0543699	8387	True	orf1ab:cds-QHD43415.1	GAA	E	AAA	K	2092
24592	MN908947.3	19743	A	T	8044	2981	41	447	163	37	0.052644	8491	True	orf1ab:cds-QHD43415.1	GAA	E	GAT	D	2092
24592	MN908947.3	20483	C	T	1629	268	46	3378	836	43	0.325345	5007	True	orf1ab:cds-QHD43415.1	TCT	S	TTT	F	2339
24592	MN908947.3	21575	C	T	496	273	38	7990	4530	40	0.058449	8486	True	S:cds-QHD43416.1	CTT	L	TTT	F	5
24592	MN908947.3	22813	G	T	7999	3204	42	542	198	42	0.0634586	8541	True	S:cds-QHD43416.1	AAG	K	AAT	N	417
24592	MN908947.3	24423	A	T	6105	3184	43	2048	1162	43	0.251073	8157	True	S:cds-QHD43416.1	CAA	Q	CTA	L	954
24592	MN908947.3	25721	C	T	4342	2139	40	3481	1095	39	0.44497	7823	True	ORF3a:cds-QHD43417.1	GCT	A	GTT	V	110
24592	MN908947.3	26681	C	T	526	125	37	8700	2513	38	0.057013	9226	True	M:cds-QHD43419.1	TTC	F	TTT	F	53
24592	MN908947.3	28005	C	T	1348	627	39	6863	2667	41	0.16417	8211	True	ORF8:cds-QHD43422.1	CCT	P	TCT	S	38
24592	MN908947.3	28048	G	T	586	166	42	7970	2015	40	0.068599	8557	True	ORF8:cds-QHD43422.1	AGA	R	ATA	I	52
24592	MN908947.3	28093	C	T	655	226	46	6037	1896	41	0.098821	6699	True	ORF8:cds-QHD43422.1	TCT	S	TTT	F	67
24592	MN908947.3	28378	G	T	8471	2577	38	420	117	37	0.0472335	8892	True	N:cds-QHD43423.2	GCG	A	GCT	A	35
24592	MN908947.3	28985	G	T	8497	2436	39	524	143	39	0.0580867	9021	True	N:cds-QHD43423.2	GGC	G	TGC	C	238
24593	MN908947.3	28005	C	T	794	375	41	6711	2888	43	0.105796	7505	True	ORF8:cds-QHD43422.1	CCT	P	TCT	S	38
24593	MN908947.3	28093	C	T	131	46	47	4512	1608	46	0.030303	4653	True	ORF8:cds-QHD43422.1	TCT	S	TTT	F	67
24595	MN908947.3	11824	C	A	7843	3031	41	427	225	39	0.0516324	8270	True	orf1ab:cds-QHD43415.1	ATC	I	ATA	I	3853
24595	MN908947.3	14396	C	T	7754	3098	42	510	329	39	0.0617135	8264	True	orf1ab:cds-QHD43415.1	ACA	T	ATA	I	310
24595	MN908947.3	15521	T	A	6317	3520	53	423	91	45	0.0627503	6741	True	orf1ab:cds-QHD43415.1	TTT	F	TAT	Y	685
24595	MN908947.3	18877	C	T	378	228	47	5030	3441	51	0.069896	5408	True	orf1ab:cds-QHD43415.1	CTA	L	TTA	L	1804
24595	MN908947.3	28005	C	T	1071	477	40	7081	2963	42	0.131379	8152	True	ORF8:cds-QHD43422.1	CCT	P	TCT	S	38
24595	MN908947.3	28093	C	T	572	216	48	5473	1917	43	0.09582	6053	True	ORF8:cds-QHD43422.1	TCT	S	TTT	F	67
24596	MN908947.3	19741	G	A	7143	3596	46	422	191	44	0.0557832	7565	True	orf1ab:cds-QHD43415.1	GAA	E	AAA	K	2092
24596	MN908947.3	19743	A	T	7147	3588	46	426	196	42	0.0562525	7573	True	orf1ab:cds-QHD43415.1	GAA	E	GAT	D	2092
24596	MN908947.3	28005	C	T	1876	886	40	5814	2366	43	0.243953	7690	True	ORF8:cds-QHD43422.1	CCT	P	TCT	S	38
24596	MN908947.3	28093	C	T	492	149	48	5464	1476	42	0.085982	5978	True	ORF8:cds-QHD43422.1	TCT	S	TTT	F	67
24597	MN908947.3	20384	C	T	6676	3467	46	723	407	46	0.0977159	7399	True	orf1ab:cds-QHD43415.1	GCT	A	GTT	V	2306
24597	MN908947.3	28005	C	T	805	384	41	6193	2849	44	0.115033	6998	True	ORF8:cds-QHD43422.1	CCT	P	TCT	S	38
24597	MN908947.3	28093	C	T	135	52	51	4702	1415	46	0.030515	4850	True	ORF8:cds-QHD43422.1	TCT	S	TTT	F	67
24598	MN908947.3	4750	A	C	5570	1502	51	512	102	49	0.084169	6083	True	orf1ab:cds-QHD43415.1	AAA	K	AAC	N	1495
24598	MN908947.3	5950	G	T	806	236	42	4143	1019	41	0.162861	4949	True	orf1ab:cds-QHD43415.1	AAG	K	AAT	N	1895
24598	MN908947.3	8839	A	G	5901	2783	48	1378	838	46	0.189286	7280	True	orf1ab:cds-QHD43415.1	ATA	I	ATG	M	2858
24598	MN908947.3	18377	C	T	7036	1252	41	1238	329	42	0.149625	8274	True	orf1ab:cds-QHD43415.1	ACA	T	ATA	I	1637
24598	MN908947.3	18877	C	T	254	155	50	4121	3220	50	0.058057	4375	True	orf1ab:cds-QHD43415.1	CTA	L	TTA	L	1804
24598	MN908947.3	28005	C	T	1093	501	40	7052	2999	42	0.134299	8146	True	ORF8:cds-QHD43422.1	CCT	P	TCT	S	38
24598	MN908947.3	28093	C	T	1965	679	47	4261	1244	43	0.316819	6237	True	ORF8:cds-QHD43422.1	TCT	S	TTT	F	67
24599	MN908947.3	6298	T	C	7581	1145	42	445	0	36	0.055431	8028	True	orf1ab:cds-QHD43415.1	CGT	R	CGC	R	2011
24599	MN908947.3	17707	C	T	499	196	42	7786	2447	43	0.060456	8287	True	orf1ab:cds-QHD43415.1	CCA	P	TCA	S	1414
24599	MN908947.3	18877	C	T	476	252	46	5633	3665	49	0.077918	6109	True	orf1ab:cds-QHD43415.1	CTA	L	TTA	L	1804
24599	MN908947.3	28005	C	T	639	195	37	8394	1816	38	0.070843	9034	True	ORF8:cds-QHD43422.1	CCT	P	TCT	S	38
24599	MN908947.3	28093	C	T	6015	1313	39	3085	949	38	0.338676	9109	True	ORF8:cds-QHD43422.1	TCT	S	TTT	F	67
24600	MN908947.3	398	C	T	6566	2213	44	1347	669	41	0.170162	7916	True	orf1ab:cds-QHD43415.1	CAT	H	TAT	Y	45
24600	MN908947.3	2842	C	T	1034	240	40	5983	2474	42	0.147356	7017	True	orf1ab:cds-QHD43415.1	GCC	A	GCT	A	859
24600	MN908947.3	3168	C	A	409	267	42	6761	3010	43	0.057832	7176	True	orf1ab:cds-QHD43415.1	GCT	A	GAT	D	968
24600	MN908947.3	11200	C	T	7995	3243	41	433	197	40	0.0513703	8429	True	orf1ab:cds-QHD43415.1	GCC	A	GCT	A	3645
24600	MN908947.3	13193	G	T	5872	1751	40	2373	561	40	0.287811	8245	True	orf1ab:cds-QHD43415.1	GTT	V	TTT	F	4310
24600	MN908947.3	25452	C	G	276	78	43	7271	1273	43	0.036571	7547	True	ORF3a:cds-QHD43417.1	ATC	I	ATG	M	20
24600	MN908947.3	28005	C	T	261	131	41	6908	3217	44	0.036541	7170	True	ORF8:cds-QHD43422.1	CCT	P	TCT	S	38
24601	MN908947.3	2147	C	T	8201	2983	40	415	170	38	0.0481606	8617	True	orf1ab:cds-QHD43415.1	CTT	L	TTT	F	628
24601	MN908947.3	5950	G	T	787	311	40	4596	814	41	0.14636	5384	True	orf1ab:cds-QHD43415.1	AAG	K	AAT	N	1895
24601	MN908947.3	13366	C	T	7273	3205	40	1336	900	39	0.155114	8613	True	orf1ab:cds-QHD43415.1	AAC	N	AAT	N	4367
24601	MN908947.3	18877	C	T	278	133	49	5504	3577	51	0.04808	5782	True	orf1ab:cds-QHD43415.1	CTA	L	TTA	L	1804
24601	MN908947.3	28005	C	T	1273	579	39	7062	2601	41	0.152729	8335	True	ORF8:cds-QHD43422.1	CCT	P	TCT	S	38
24601	MN908947.3	28093	C	T	258	74	44	6115	1867	41	0.042287	6385	True	ORF8:cds-QHD43422.1	TCT	S	TTT	F	67
24602	MN908947.3	1558	A	G	694	401	42	6093	3059	46	0.102651	6790	True	orf1ab:cds-QHD43415.1	ATA	I	ATG	M	431
24602	MN908947.3	2838	C	T	1464	185	39	6787	2380	41	0.177433	8251	True	orf1ab:cds-QHD43415.1	TCT	S	TTT	F	858
24602	MN908947.3	6298	T	C	7149	1394	44	412	1	36	0.0544901	7561	True	orf1ab:cds-QHD43415.1	CGT	R	CGC	R	2011
24602	MN908947.3	9857	C	T	722	260	42	7511	1727	43	0.087696	8233	True	orf1ab:cds-QHD43415.1	CTA	L	TTA	L	3198
24602	MN908947.3	19741	G	A	7945	2930	41	501	189	39	0.0592899	8450	True	orf1ab:cds-QHD43415.1	GAA	E	AAA	K	2092
24602	MN908947.3	19743	A	T	8031	2943	41	513	201	37	0.0600281	8546	True	orf1ab:cds-QHD43415.1	GAA	E	GAT	D	2092
24602	MN908947.3	27556	G	T	4843	1419	39	4073	1264	40	0.456819	8916	True	ORF7a:cds-QHD43421.1	GCA	A	TCA	S	55
24603	MN908947.3	11291	G	A	110	109	36	430	3	36	0.203704	540	True	orf1ab:cds-QHD43415.1	GGT	G	AGT	S	3676
24603	MN908947.3	15521	T	A	4549	2678	56	912	167	48	0.166972	5462	True	orf1ab:cds-QHD43415.1	TTT	F	TAT	Y	685
24604	MN908947.3	6298	T	C	7460	1204	43	433	0	36	0.0548379	7896	True	orf1ab:cds-QHD43415.1	CGT	R	CGC	R	2011
24604	MN908947.3	18877	C	T	361	198	46	5823	3655	49	0.058376	6184	True	orf1ab:cds-QHD43415.1	CTA	L	TTA	L	1804
24604	MN908947.3	28005	C	T	1331	437	38	7410	1943	39	0.152271	8741	True	ORF8:cds-QHD43422.1	CCT	P	TCT	S	38
24604	MN908947.3	28093	C	T	4131	737	39	4943	1626	39	0.456275	9091	True	ORF8:cds-QHD43422.1	TCT	S	TTT	F	67
24605	MN908947.3	15521	T	A	5901	3240	54	403	108	47	0.0638973	6307	True	orf1ab:cds-QHD43415.1	TTT	F	TAT	Y	685
24605	MN908947.3	19741	G	A	7728	3062	42	472	172	39	0.057554	8201	True	orf1ab:cds-QHD43415.1	GAA	E	AAA	K	2092
24605	MN908947.3	19743	A	T	7794	3072	42	481	178	37	0.0581269	8275	True	orf1ab:cds-QHD43415.1	GAA	E	GAT	D	2092
24605	MN908947.3	28005	C	T	1482	537	39	6994	2040	40	0.174944	8477	True	ORF8:cds-QHD43422.1	CCT	P	TCT	S	38
24605	MN908947.3	28093	C	T	1103	326	46	5837	1779	40	0.160627	6954	True	ORF8:cds-QHD43422.1	TCT	S	TTT	F	67
24606	MN908947.3	18877	C	T	1454	801	45	4645	3075	46	0.2384	6099	True	orf1ab:cds-QHD43415.1	CTA	L	TTA	L	1804
24606	MN908947.3	27400	A	G	8046	2512	39	503	183	38	0.0588029	8554	True	ORF7a:cds-QHD43421.1	ATT	I	GTT	V	3
24606	MN908947.3	28005	C	T	469	199	38	8333	2746	39	0.053391	8803	True	ORF8:cds-QHD43422.1	CCT	P	TCT	S	38
24606	MN908947.3	28093	C	T	5268	1321	40	3510	1166	39	0.399681	8782	True	ORF8:cds-QHD43422.1	TCT	S	TTT	F	67
24607	MN908947.3	15521	T	A	5191	3044	56	1353	232	46	0.206723	6545	True	orf1ab:cds-QHD43415.1	TTT	F	TAT	Y	685
24607	MN908947.3	25452	C	G	346	138	39	8393	2588	41	0.040032	8743	True	ORF3a:cds-QHD43417.1	ATC	I	ATG	M	20
24607	MN908947.3	28005	C	T	904	356	37	7782	2287	40	0.104179	8687	True	ORF8:cds-QHD43422.1	CCT	P	TCT	S	38
24608	MN908947.3	6298	T	C	7426	1097	43	500	0	36	0.0630756	7927	True	orf1ab:cds-QHD43415.1	CGT	R	CGC	R	2011
24608	MN908947.3	15521	T	A	6743	3065	49	443	97	46	0.0616476	7186	True	orf1ab:cds-QHD43415.1	TTT	F	TAT	Y	685
24608	MN908947.3	18877	C	T	185	82	44	5908	3771	50	0.030363	6093	True	orf1ab:cds-QHD43415.1	CTA	L	TTA	L	1804
24608	MN908947.3	19077	A	T	8432	2938	39	485	136	40	0.0543539	8923	True	orf1ab:cds-QHD43415.1	GTA	V	GTT	V	1870
24608	MN908947.3	25844	C	T	6356	3328	41	2058	1274	40	0.244563	8415	True	ORF3a:cds-QHD43417.1	ACT	T	ATT	I	151
24608	MN908947.3	28005	C	T	1115	392	38	7672	1960	39	0.126991	8788	True	ORF8:cds-QHD43422.1	CCT	P	TCT	S	38
24608	MN908947.3	28093	C	T	3771	1221	44	4768	1623	39	0.442535	8553	True	ORF8:cds-QHD43422.1	TCT	S	TTT	F	67
24609	MN908947.3	1059	C	T	6920	1908	45	828	231	45	0.106866	7748	True	orf1ab:cds-QHD43415.1	ACC	T	ATC	I	265
24609	MN908947.3	15521	T	A	3034	2040	57	3727	788	50	0.448832	6762	True	orf1ab:cds-QHD43415.1	TTT	F	TAT	Y	685
24610	MN908947.3	15521	T	A	2761	1854	57	1341	270	48	0.326834	4103	True	orf1ab:cds-QHD43415.1	TTT	F	TAT	Y	685
24610	MN908947.3	26456	C	T	7254	2458	42	853	528	44	0.105218	8107	True	E:cds-QHD43418.1	CCT	P	CTT	L	71
24610	MN908947.3	28005	C	T	356	181	38	8224	2588	40	0.041604	8581	True	ORF8:cds-QHD43422.1	CCT	P	TCT	S	38
24611	MN908947.3	9857	C	T	811	302	44	7409	1570	42	0.098662	8220	True	orf1ab:cds-QHD43415.1	CTA	L	TTA	L	3198
24612	MN908947.3	15521	T	A	1268	861	57	2229	608	53	0.362597	3497	True	orf1ab:cds-QHD43415.1	TTT	F	TAT	Y	685
24612	MN908947.3	19077	A	T	8366	2686	38	667	184	40	0.0737669	9042	True	orf1ab:cds-QHD43415.1	GTA	V	GTT	V	1870
24613	MN908947.3	3099	C	T	379	163	41	7058	4078	42	0.050961	7437	True	orf1ab:cds-QHD43415.1	ACT	T	ATT	I	945
24613	MN908947.3	17707	C	T	256	88	44	7622	1889	45	0.032864	7881	True	orf1ab:cds-QHD43415.1	CCA	P	TCA	S	1414
24613	MN908947.3	18877	C	T	1041	600	49	4613	3326	50	0.184117	5654	True	orf1ab:cds-QHD43415.1	CTA	L	TTA	L	1804
24613	MN908947.3	27263	C	T	6552	1055	40	2320	338	39	0.261497	8872	True	ORF6:cds-QHD43420.1	ACT	T	ATT	I	21
24613	MN908947.3	28005	C	T	869	367	39	7314	2983	42	0.106196	8183	True	ORF8:cds-QHD43422.1	CCT	P	TCT	S	38
24613	MN908947.3	28093	C	T	1262	495	48	5164	1733	42	0.197014	6431	True	ORF8:cds-QHD43422.1	TCT	S	TTT	F	67
24614	MN908947.3	6298	T	C	7489	1440	42	427	2	36	0.0539414	7916	True	orf1ab:cds-QHD43415.1	CGT	R	CGC	R	2011
24614	MN908947.3	13481	T	C	5774	2298	39	406	197	37	0.0656958	6180	True	orf1ab:cds-QHD43415.1	GTA	V	GCA	A	5
24614	MN908947.3	15085	A	G	4777	1400	46	2673	1080	46	0.358792	7450	True	orf1ab:cds-QHD43415.1	AGT	S	GGT	G	540
24614	MN908947.3	18877	C	T	4084	1956	41	2953	1588	42	0.419639	7037	True	orf1ab:cds-QHD43415.1	CTA	L	TTA	L	1804
24614	MN908947.3	26606	C	T	6703	4266	42	563	337	38	0.0774842	7266	True	M:cds-QHD43419.1	TTC	F	TTT	F	28
24614	MN908947.3	28005	C	T	595	222	38	8148	2485	39	0.068054	8743	True	ORF8:cds-QHD43422.1	CCT	P	TCT	S	38
24614	MN908947.3	28093	C	T	4665	1613	45	3512	1292	40	0.429235	8182	True	ORF8:cds-QHD43422.1	TCT	S	TTT	F	67
24615	MN908947.3	6298	T	C	7496	1345	42	427	0	36	0.0538869	7924	True	orf1ab:cds-QHD43415.1	CGT	R	CGC	R	2011
24615	MN908947.3	9559	C	T	1581	415	43	5144	1272	43	0.235093	6725	True	orf1ab:cds-QHD43415.1	TAC	Y	TAT	Y	3098
24615	MN908947.3	11923	A	G	4265	1667	43	3594	1626	43	0.45731	7859	True	orf1ab:cds-QHD43415.1	AAA	K	AAG	K	3886
24615	MN908947.3	13481	T	C	4553	2012	43	441	291	37	0.088306	4994	True	orf1ab:cds-QHD43415.1	GTA	V	GCA	A	5
24615	MN908947.3	28007	T	C	1252	364	37	7562	1585	38	0.142339	8817	True	ORF8:cds-QHD43422.1	CCT	P	CCC	P	38
24616	MN908947.3	13481	T	C	4830	2198	43	412	276	37	0.078581	5243	True	orf1ab:cds-QHD43415.1	GTA	V	GCA	A	5
24616	MN908947.3	16993	T	C	670	333	45	6399	3711	47	0.09478	7069	True	orf1ab:cds-QHD43415.1	TAC	Y	CAC	H	1176
24616	MN908947.3	18877	C	T	566	315	48	4649	3170	52	0.108533	5215	True	orf1ab:cds-QHD43415.1	CTA	L	TTA	L	1804
24616	MN908947.3	19273	C	T	3093	988	41	5412	1046	42	0.363743	8506	True	orf1ab:cds-QHD43415.1	CCT	P	TCT	S	1936
24616	MN908947.3	20402	C	T	480	270	40	6558	3042	44	0.068201	7038	True	orf1ab:cds-QHD43415.1	TCA	S	TTA	L	2312
24616	MN908947.3	28005	C	T	803	308	38	7788	2428	39	0.09347	8591	True	ORF8:cds-QHD43422.1	CCT	P	TCT	S	38
24616	MN908947.3	28093	C	T	3744	1143	45	4325	1401	39	0.464661	8079	True	ORF8:cds-QHD43422.1	TCT	S	TTT	F	67
24616	MN908947.3	28775	C	T	6845	1213	36	2677	539	37	0.281138	9522	True	N:cds-QHD43423.2	CCA	P	TCA	S	168
24617	MN908947.3	203	C	T	5785	2084	42	407	161	43	0.06573	6192	True						NA
24617	MN908947.3	13481	T	C	5152	2076	41	451	325	36	0.0804926	5603	True	orf1ab:cds-QHD43415.1	GTA	V	GCA	A	5
24618	MN908947.3	6298	T	C	7501	1914	41	425	0	36	0.0536007	7929	True	orf1ab:cds-QHD43415.1	CGT	R	CGC	R	2011
24618	MN908947.3	13481	T	C	5226	2211	40	417	263	36	0.0738969	5643	True	orf1ab:cds-QHD43415.1	GTA	V	GCA	A	5
24618	MN908947.3	18877	C	T	5029	2236	39	2355	1182	40	0.318933	7384	True	orf1ab:cds-QHD43415.1	CTA	L	TTA	L	1804
24618	MN908947.3	21992	T	A	337	2	36	8085	1255	39	0.040128	8423	True	S:cds-QHD43416.1	TAT	Y	AAT	N	144
24618	MN908947.3	21993	A	C	341	3	36	7778	1278	38	0.042	8119	True	S:cds-QHD43416.1	TAT	Y	TCT	S	144
24618	MN908947.3	28093	C	T	7665	1323	37	1856	410	37	0.194938	9521	True	ORF8:cds-QHD43422.1	TCT	S	TTT	F	67
24619	MN908947.3	14652	T	C	1701	828	44	5057	2660	48	0.251702	6758	True	orf1ab:cds-QHD43415.1	AAT	N	AAC	N	395
24619	MN908947.3	18877	C	T	1446	793	45	4571	2993	48	0.240319	6017	True	orf1ab:cds-QHD43415.1	CTA	L	TTA	L	1804
24619	MN908947.3	19741	G	A	7991	3128	41	426	135	38	0.0506119	8417	True	orf1ab:cds-QHD43415.1	GAA	E	AAA	K	2092
24619	MN908947.3	19743	A	T	8033	3145	41	426	139	37	0.0503606	8459	True	orf1ab:cds-QHD43415.1	GAA	E	GAT	D	2092
24619	MN908947.3	23575	C	T	158	7	35	4563	2812	52	0.033467	4721	True	S:cds-QHD43416.1	TGC	C	TGT	C	671
24619	MN908947.3	25452	C	G	2098	761	39	6782	2162	40	0.236347	8881	True	ORF3a:cds-QHD43417.1	ATC	I	ATG	M	20
24619	MN908947.3	28005	C	T	795	284	37	7982	2259	39	0.090578	8777	True	ORF8:cds-QHD43422.1	CCT	P	TCT	S	38
24619	MN908947.3	28093	C	T	4390	1516	44	3987	1385	39	0.475719	8381	True	ORF8:cds-QHD43422.1	TCT	S	TTT	F	67
24620	MN908947.3	5944	C	T	2583	921	41	3292	616	42	0.439755	5876	True	orf1ab:cds-QHD43415.1	GAC	D	GAT	D	1893
24620	MN908947.3	13481	T	C	4703	2153	45	464	310	37	0.0898007	5167	True	orf1ab:cds-QHD43415.1	GTA	V	GCA	A	5
24620	MN908947.3	17339	C	T	2906	1681	40	4157	2385	42	0.41144	7063	True	orf1ab:cds-QHD43415.1	GCA	A	GTA	V	1291
24620	MN908947.3	18877	C	T	2211	1220	45	3814	2529	46	0.367076	6026	True	orf1ab:cds-QHD43415.1	CTA	L	TTA	L	1804
24620	MN908947.3	27620	A	G	4403	1996	42	3709	1679	44	0.457168	8113	True	ORF7a:cds-QHD43421.1	CAG	Q	CGG	R	76
24620	MN908947.3	28005	C	T	639	263	39	7922	2864	40	0.074641	8561	True	ORF8:cds-QHD43422.1	CCT	P	TCT	S	38
24620	MN908947.3	28093	C	T	4461	1412	45	3835	1262	40	0.46216	8298	True	ORF8:cds-QHD43422.1	TCT	S	TTT	F	67
24621	MN908947.3	27508	A	C	6724	2188	41	1747	514	40	0.206209	8472	True	ORF7a:cds-QHD43421.1	ACA	T	CCA	P	39
24622	MN908947.3	9438	C	T	6570	3339	46	1052	513	47	0.138022	7622	True	orf1ab:cds-QHD43415.1	ACA	T	ATA	I	3058
24622	MN908947.3	9474	C	T	5773	3415	47	757	402	45	0.115891	6532	True	orf1ab:cds-QHD43415.1	GCT	A	GTT	V	3070
24622	MN908947.3	9479	G	T	4897	2895	47	1651	1020	46	0.252138	6548	True	orf1ab:cds-QHD43415.1	GGT	G	TGT	C	3072
24622	MN908947.3	9603	C	T	5509	1510	48	1679	493	49	0.233584	7188	True	orf1ab:cds-QHD43415.1	ACA	T	ATA	I	3113
24622	MN908947.3	9656	A	G	6630	2619	48	473	208	48	0.0665916	7103	True	orf1ab:cds-QHD43415.1	ATG	M	GTG	V	3131
24622	MN908947.3	12410	A	G	6902	2664	46	553	221	46	0.0741784	7455	True	orf1ab:cds-QHD43415.1	ATC	I	GTC	V	4049
24622	MN908947.3	12484	C	T	5798	2819	47	1882	1265	44	0.24502	7681	True	orf1ab:cds-QHD43415.1	GTC	V	GTT	V	4073
24622	MN908947.3	21617	A	G	6924	3273	44	850	491	42	0.109339	7774	True	S:cds-QHD43416.1	ACA	T	GCA	A	19
24622	MN908947.3	21636	C	T	7012	3339	44	728	361	47	0.0940568	7740	True	S:cds-QHD43416.1	CCC	P	CTC	L	25
24622	MN908947.3	21638	C	T	6870	3022	45	587	297	43	0.078718	7457	True	S:cds-QHD43416.1	CCT	P	TCT	S	26
24622	MN908947.3	26333	C	T	6260	2753	42	771	584	39	0.109657	7031	True	E:cds-QHD43418.1	ACA	T	ATA	I	30
24622	MN908947.3	28132	C	T	4774	1303	50	698	231	48	0.127558	5472	True	ORF8:cds-QHD43422.1	ACA	T	ATA	I	80
24622	MN908947.3	29366	C	T	3981	1784	52	426	253	41	0.0966205	4409	True	N:cds-QHD43423.2	CCA	P	TCA	S	365
24623	MN908947.3	1963	T	C	8328	1783	40	445	87	40	0.0507238	8773	True	orf1ab:cds-QHD43415.1	GCT	A	GCC	A	566
24623	MN908947.3	2023	C	T	7594	2806	42	792	302	42	0.0944431	8386	True	orf1ab:cds-QHD43415.1	TTC	F	TTT	F	586
24623	MN908947.3	5787	C	T	7667	2821	43	496	183	43	0.0607545	8164	True	orf1ab:cds-QHD43415.1	TCT	S	TTT	F	1841
24623	MN908947.3	7623	T	C	7671	2934	43	537	187	43	0.065424	8208	True	orf1ab:cds-QHD43415.1	GTT	V	GCT	A	2453
24623	MN908947.3	7673	G	T	6752	2678	46	836	263	42	0.110174	7588	True	orf1ab:cds-QHD43415.1	GCG	A	TCG	S	2470
24623	MN908947.3	11224	C	T	7727	3326	41	481	238	41	0.0585942	8209	True	orf1ab:cds-QHD43415.1	GTC	V	GTT	V	3653
24623	MN908947.3	16045	C	T	8449	3018	39	442	185	38	0.0497132	8891	True	orf1ab:cds-QHD43415.1	CTT	L	TTT	F	860
24623	MN908947.3	20132	C	T	9018	7	36	841	0	36	0.0852941	9860	True	orf1ab:cds-QHD43415.1	GCC	A	GTC	V	2222
24623	MN908947.3	25603	C	T	2086	1344	60	524	329	58	0.200766	2610	True	ORF3a:cds-QHD43417.1	CTA	L	TTA	L	71
24623	MN908947.3	26536	A	G	6044	4031	47	498	344	48	0.0761119	6543	True	M:cds-QHD43419.1	AAC	N	AGC	S	5
24624	MN908947.3	503	C	T	1917	845	54	3537	1946	54	0.351485	5454	True	orf1ab:cds-QHD43415.1	CCT	P	TCT	S	80
24624	MN908947.3	10346	A	G	4572	3321	53	403	298	51	0.081005	4975	True	orf1ab:cds-QHD43415.1	ACA	T	GCA	A	3361
24624	MN908947.3	15857	C	T	5628	3972	51	525	447	43	0.0853242	6153	True	orf1ab:cds-QHD43415.1	ACT	T	ATT	I	797
24625	MN908947.3	829	C	T	5634	2350	52	610	300	49	0.0976938	6244	True	orf1ab:cds-QHD43415.1	AAC	N	AAT	N	188
24625	MN908947.3	9650	A	C	4772	2070	48	2015	559	43	0.296847	6788	True	orf1ab:cds-QHD43415.1	ATG	M	CTG	L	3129
24625	MN908947.3	23202	C	T	5101	2994	50	2016	1284	48	0.283265	7117	True	S:cds-QHD43416.1	ACA	T	ATA	I	547
24626	MN908947.3	15521	T	A	1452	975	58	1024	160	47	0.413403	2477	True	orf1ab:cds-QHD43415.1	TTT	F	TAT	Y	685
24626	MN908947.3	21724	G	C	5167	2734	51	803	345	50	0.134461	5972	True	S:cds-QHD43416.1	TTG	L	TTC	F	54
24628	MN908947.3	1947	T	G	1742	478	41	6987	1737	40	0.199565	8729	True	orf1ab:cds-QHD43415.1	GTT	V	GGT	G	561
24629	MN908947.3	9802	G	T	388	281	46	4862	3663	49	0.074081	5251	True	orf1ab:cds-QHD43415.1	GCG	A	GCT	A	3179
24630	MN908947.3	6298	T	C	6945	1384	46	401	0	36	0.0545801	7347	True	orf1ab:cds-QHD43415.1	CGT	R	CGC	R	2011
24630	MN908947.3	15521	T	A	5627	3272	55	622	111	46	0.09952	6250	True	orf1ab:cds-QHD43415.1	TTT	F	TAT	Y	685
24630	MN908947.3	28899	G	T	2180	708	39	7157	1511	38	0.233562	9338	True	N:cds-QHD43423.2	AGA	R	ATA	I	209
24631	MN908947.3	15521	T	A	39	32	54	1125	355	58	0.033505	1164	True	orf1ab:cds-QHD43415.1	TTT	F	TAT	Y	685
24631	MN908947.3	18329	C	T	8689	2916	38	604	250	38	0.0649952	9293	True	orf1ab:cds-QHD43415.1	ACT	T	ATT	I	1621
24632	MN908947.3	8320	C	T	591	304	40	5965	2474	43	0.090146	6556	True	orf1ab:cds-QHD43415.1	CCC	P	CCT	P	2685
24632	MN908947.3	15521	T	A	4804	2724	56	774	133	46	0.138735	5579	True	orf1ab:cds-QHD43415.1	TTT	F	TAT	Y	685
24632	MN908947.3	29754	C	T	324	1	36	6765	4272	48	0.045705	7089	True						NA
24633	MN908947.3	26110	C	T	8098	1239	40	541	107	41	0.0626157	8640	True	ORF3a:cds-QHD43417.1	CCT	P	TCT	S	240
24634	MN908947.3	14877	C	T	2844	1345	50	465	244	49	0.140526	3309	True	orf1ab:cds-QHD43415.1	TAC	Y	TAT	Y	470
24634	MN908947.3	25062	G	C	273	141	49	5960	2810	50	0.044106	6235	True	S:cds-QHD43416.1	GGT	G	GCT	A	1167
24636	MN908947.3	6298	T	C	7506	1388	41	497	0	36	0.0620862	8005	True	orf1ab:cds-QHD43415.1	CGT	R	CGC	R	2011
24636	MN908947.3	9802	G	T	1339	957	43	5207	3775	45	0.204674	6547	True	orf1ab:cds-QHD43415.1	GCG	A	GCT	A	3179
24636	MN908947.3	13481	T	C	4893	2508	47	410	357	37	0.0773147	5303	True	orf1ab:cds-QHD43415.1	GTA	V	GCA	A	5
24636	MN908947.3	14877	C	T	6928	3433	45	906	535	44	0.11565	7834	True	orf1ab:cds-QHD43415.1	TAC	Y	TAT	Y	470
24639	MN908947.3	3483	G	A	575	294	47	4842	1224	46	0.106147	5417	True	orf1ab:cds-QHD43415.1	GGA	G	GAA	E	1073
24639	MN908947.3	15521	T	A	334	230	57	961	277	55	0.257915	1295	True	orf1ab:cds-QHD43415.1	TTT	F	TAT	Y	685
24639	MN908947.3	19524	C	T	8651	832	39	455	76	39	0.0499616	9107	True	orf1ab:cds-QHD43415.1	CTC	L	CTT	L	2019
24640	MN908947.3	8318	C	A	134	87	45	3143	2323	51	0.040891	3277	True	orf1ab:cds-QHD43415.1	CCC	P	ACC	T	2685
24640	MN908947.3	15521	T	A	233	139	57	492	146	56	0.321379	725	True	orf1ab:cds-QHD43415.1	TTT	F	TAT	Y	685
24640	MN908947.3	25362	G	A	6802	3808	48	505	264	47	0.0691024	7308	True	S:cds-QHD43416.1	GGA	G	GAA	E	1267
24640	MN908947.3	25728	C	T	976	319	47	5622	1585	46	0.147924	6598	True	ORF3a:cds-QHD43417.1	GTC	V	GTT	V	112
24642	MN908947.3	1688	A	G	6575	2367	46	550	201	45	0.077193	7125	True	orf1ab:cds-QHD43415.1	ATT	I	GTT	V	475
24642	MN908947.3	8131	G	T	7671	2455	43	518	144	41	0.0632556	8189	True	orf1ab:cds-QHD43415.1	AAG	K	AAT	N	2622
24642	MN908947.3	9802	G	T	255	188	44	6058	4239	44	0.040697	6315	True	orf1ab:cds-QHD43415.1	GCG	A	GCT	A	3179
24642	MN908947.3	15521	T	A	5858	3441	55	423	73	45	0.0673352	6282	True	orf1ab:cds-QHD43415.1	TTT	F	TAT	Y	685
24642	MN908947.3	19551	T	A	7090	3130	44	778	417	40	0.0988815	7868	True	orf1ab:cds-QHD43415.1	GCT	A	GCA	A	2028
24642	MN908947.3	26786	A	G	8907	3393	37	531	149	37	0.056256	9439	True	M:cds-QHD43419.1	GTA	V	GTG	V	88
24642	MN908947.3	28253	C	T	4818	1602	40	3482	1419	40	0.419468	8301	True	ORF8:cds-QHD43422.1	TTC	F	TTT	F	120
24645	MN908947.3	9802	G	T	320	231	46	3466	2743	48	0.084522	3786	True	orf1ab:cds-QHD43415.1	GCG	A	GCT	A	3179
24646	MN908947.3	6298	T	C	7236	1319	43	457	0	36	0.0593815	7696	True	orf1ab:cds-QHD43415.1	CGT	R	CGC	R	2011
24646	MN908947.3	10323	A	G	6556	3393	45	858	625	42	0.115696	7416	True	orf1ab:cds-QHD43415.1	AAG	K	AGG	R	3353
24646	MN908947.3	11094	C	T	6084	1803	39	679	195	39	0.10037	6765	True	orf1ab:cds-QHD43415.1	GCC	A	GTC	V	3610
24646	MN908947.3	22801	G	T	943	296	41	7647	2448	41	0.109882	8591	True	S:cds-QHD43416.1	GGG	G	GGT	G	413
24647	MN908947.3	15521	T	A	4109	2753	58	866	197	48	0.17407	4975	True	orf1ab:cds-QHD43415.1	TTT	F	TAT	Y	685
24647	MN908947.3	20483	C	T	7219	1929	45	422	58	38	0.0552211	7642	True	orf1ab:cds-QHD43415.1	TCT	S	TTT	F	2339
24647	MN908947.3	28262	G	A	8442	2443	38	727	181	36	0.0792716	9171	True						NA
24648	MN908947.3	9857	C	T	679	245	43	7622	1557	43	0.081797	8301	True	orf1ab:cds-QHD43415.1	CTA	L	TTA	L	3198
24648	MN908947.3	15521	T	A	3254	2150	59	405	73	46	0.110656	3660	True	orf1ab:cds-QHD43415.1	TTT	F	TAT	Y	685
24649	MN908947.3	18877	C	T	240	126	42	6377	3550	46	0.03627	6617	True	orf1ab:cds-QHD43415.1	CTA	L	TTA	L	1804
24649	MN908947.3	19741	G	A	7970	2797	41	443	140	38	0.0526441	8415	True	orf1ab:cds-QHD43415.1	GAA	E	AAA	K	2092
24649	MN908947.3	19743	A	T	8015	2786	41	452	145	37	0.0533837	8467	True	orf1ab:cds-QHD43415.1	GAA	E	GAT	D	2092
24649	MN908947.3	28005	C	T	1884	626	38	6913	1794	39	0.214253	8798	True	ORF8:cds-QHD43422.1	CCT	P	TCT	S	38
24649	MN908947.3	28093	C	T	2776	651	41	6207	2003	39	0.31041	9001	True	ORF8:cds-QHD43422.1	TCT	S	TTT	F	67
24650	MN908947.3	9352	T	C	4965	2286	46	2735	1047	45	0.355103	7702	True	orf1ab:cds-QHD43415.1	AAT	N	AAC	N	3029
24650	MN908947.3	10965	C	T	5669	4054	52	409	289	50	0.0672808	6079	True	orf1ab:cds-QHD43415.1	ACT	T	ATT	I	3567
24650	MN908947.3	16912	G	T	5841	2658	43	2258	959	42	0.2788	8099	True	orf1ab:cds-QHD43415.1	GTG	V	TTG	L	1149
24650	MN908947.3	17104	C	T	6794	1916	46	873	250	46	0.113865	7667	True	orf1ab:cds-QHD43415.1	CAT	H	TAT	Y	1213
24650	MN908947.3	17339	C	T	5209	3317	46	631	508	42	0.108029	5841	True	orf1ab:cds-QHD43415.1	GCA	A	GTA	V	1291
24650	MN908947.3	28262	G	A	8198	2392	39	475	119	37	0.0547677	8673	True						NA
24651	MN908947.3	11291	G	A	106	103	37	417	4	36	0.204198	524	True	orf1ab:cds-QHD43415.1	GGT	G	AGT	S	3676
24651	MN908947.3	15521	T	A	1911	1240	58	957	188	49	0.333682	2868	True	orf1ab:cds-QHD43415.1	TTT	F	TAT	Y	685
24651	MN908947.3	16260	C	T	5970	1776	40	2876	803	40	0.325119	8846	True	orf1ab:cds-QHD43415.1	TGC	C	TGT	C	931
24651	MN908947.3	28262	G	A	8671	2486	37	487	219	36	0.0531775	9158	True						NA
24652	MN908947.3	1384	T	C	4817	1624	47	2619	846	46	0.352205	7436	True	orf1ab:cds-QHD43415.1	TGT	C	TGC	C	373
24652	MN908947.3	6298	T	C	7445	1156	42	513	0	36	0.0644472	7960	True	orf1ab:cds-QHD43415.1	CGT	R	CGC	R	2011
24652	MN908947.3	18877	C	T	819	451	47	4534	3116	52	0.152998	5353	True	orf1ab:cds-QHD43415.1	CTA	L	TTA	L	1804
24652	MN908947.3	28005	C	T	583	162	37	8485	1937	38	0.064292	9068	True	ORF8:cds-QHD43422.1	CCT	P	TCT	S	38
24652	MN908947.3	28093	C	T	6234	1317	39	2852	861	39	0.313786	9089	True	ORF8:cds-QHD43422.1	TCT	S	TTT	F	67
24653	MN908947.3	6298	T	C	7481	1128	42	485	1	36	0.0608838	7966	True	orf1ab:cds-QHD43415.1	CGT	R	CGC	R	2011
24653	MN908947.3	11342	A	G	818	208	39	7658	2125	39	0.096508	8476	True	orf1ab:cds-QHD43415.1	ATC	I	GTC	V	3693
24653	MN908947.3	18877	C	T	751	415	49	4749	3206	52	0.136545	5500	True	orf1ab:cds-QHD43415.1	CTA	L	TTA	L	1804
24653	MN908947.3	19741	G	A	7660	3095	43	449	165	39	0.0553706	8109	True	orf1ab:cds-QHD43415.1	GAA	E	AAA	K	2092
24653	MN908947.3	19743	A	T	7735	3120	43	454	171	39	0.0554335	8190	True	orf1ab:cds-QHD43415.1	GAA	E	GAT	D	2092
24653	MN908947.3	27811	T	G	8748	3266	36	888	325	36	0.0921353	9638	True						NA
24653	MN908947.3	28005	C	T	583	127	37	8684	1573	37	0.063013	9268	True	ORF8:cds-QHD43422.1	CCT	P	TCT	S	38
24653	MN908947.3	28093	C	T	7065	1432	38	2204	485	37	0.237602	9276	True	ORF8:cds-QHD43422.1	TCT	S	TTT	F	67
24654	MN908947.3	482	C	T	6406	2552	49	638	255	49	0.0905478	7046	True	orf1ab:cds-QHD43415.1	CGT	R	TGT	C	73
24654	MN908947.3	11083	G	T	7675	2377	42	437	152	41	0.0538708	8112	True	orf1ab:cds-QHD43415.1	TTG	L	TTT	F	3606
24654	MN908947.3	28005	C	T	1266	469	39	7255	2434	40	0.148674	8522	True	ORF8:cds-QHD43422.1	CCT	P	TCT	S	38
24654	MN908947.3	28093	C	T	2434	799	46	5457	1730	40	0.309415	7902	True	ORF8:cds-QHD43422.1	TCT	S	TTT	F	67
24655	MN908947.3	6298	T	C	7497	1480	42	486	1	36	0.0608717	7984	True	orf1ab:cds-QHD43415.1	CGT	R	CGC	R	2011
24655	MN908947.3	15521	T	A	7069	2490	46	711	68	39	0.0913882	7780	True	orf1ab:cds-QHD43415.1	TTT	F	TAT	Y	685
24655	MN908947.3	18877	C	T	444	233	46	6010	3722	49	0.068939	6455	True	orf1ab:cds-QHD43415.1	CTA	L	TTA	L	1804
24655	MN908947.3	28005	C	T	3517	1787	43	3246	1706	42	0.479894	6764	True	ORF8:cds-QHD43422.1	CCT	P	TCT	S	38
24655	MN908947.3	29754	C	T	517	4	36	7742	3033	41	0.062712	8260	True						NA
24656	MN908947.3	6298	T	C	7158	1314	44	533	0	36	0.0693018	7691	True	orf1ab:cds-QHD43415.1	CGT	R	CGC	R	2011
24656	MN908947.3	17000	C	T	5497	3184	43	2012	1447	40	0.267945	7509	True	orf1ab:cds-QHD43415.1	ACA	T	ATA	I	1178
24656	MN908947.3	17143	C	T	7195	1796	44	691	231	43	0.0876236	7886	True	orf1ab:cds-QHD43415.1	CGC	R	TGC	C	1226
24656	MN908947.3	17249	C	T	7384	4205	41	1163	700	40	0.136071	8547	True	orf1ab:cds-QHD43415.1	GCT	A	GTT	V	1261
24656	MN908947.3	18877	C	T	489	249	44	5753	3573	48	0.07834	6242	True	orf1ab:cds-QHD43415.1	CTA	L	TTA	L	1804
24656	MN908947.3	19436	T	A	6570	4322	48	657	426	47	0.0909091	7227	True	orf1ab:cds-QHD43415.1	GTA	V	GAA	E	1990
24656	MN908947.3	28005	C	T	950	399	39	7624	2526	40	0.1108	8574	True	ORF8:cds-QHD43422.1	CCT	P	TCT	S	38
24656	MN908947.3	28093	C	T	567	193	49	5375	1824	42	0.096335	5948	True	ORF8:cds-QHD43422.1	TCT	S	TTT	F	67
24656	MN908947.3	29703	G	T	7083	3776	45	416	192	44	0.0554741	7499	True						NA
24657	MN908947.3	3099	C	T	516	231	38	7526	3485	39	0.064279	8043	True	orf1ab:cds-QHD43415.1	ACT	T	ATT	I	945
24657	MN908947.3	6298	T	C	7243	1881	44	435	1	36	0.0566554	7678	True	orf1ab:cds-QHD43415.1	CGT	R	CGC	R	2011
24657	MN908947.3	17707	C	T	561	186	41	7616	2758	43	0.068949	8180	True	orf1ab:cds-QHD43415.1	CCA	P	TCA	S	1414
24657	MN908947.3	18877	C	T	989	529	44	5956	3449	44	0.142405	6945	True	orf1ab:cds-QHD43415.1	CTA	L	TTA	L	1804
24657	MN908947.3	21137	A	G	6614	3105	47	741	377	46	0.10072	7357	True	orf1ab:cds-QHD43415.1	AAG	K	AGG	R	2557
24657	MN908947.3	28005	C	T	1345	405	38	7322	1956	39	0.155284	8668	True	ORF8:cds-QHD43422.1	CCT	P	TCT	S	38
24657	MN908947.3	28093	C	T	3011	995	44	5658	1803	39	0.348157	8680	True	ORF8:cds-QHD43422.1	TCT	S	TTT	F	67
24659	MN908947.3	14652	T	C	1324	573	39	6491	2962	41	0.169418	7815	True	orf1ab:cds-QHD43415.1	AAT	N	AAC	N	395
24659	MN908947.3	18877	C	T	1785	866	40	5712	3071	41	0.238095	7497	True	orf1ab:cds-QHD43415.1	CTA	L	TTA	L	1804
24659	MN908947.3	23575	C	T	204	8	36	6037	2913	48	0.032842	6242	True	S:cds-QHD43416.1	TGC	C	TGT	C	671
24659	MN908947.3	25452	C	G	2368	717	37	7029	1878	38	0.252234	9400	True	ORF3a:cds-QHD43417.1	ATC	I	ATG	M	20
24659	MN908947.3	28005	C	T	1336	352	38	7664	1799	38	0.148444	9000	True	ORF8:cds-QHD43422.1	CCT	P	TCT	S	38
24659	MN908947.3	28093	C	T	1449	376	42	7148	2326	38	0.168547	8597	True	ORF8:cds-QHD43422.1	TCT	S	TTT	F	67
24660	MN908947.3	14652	T	C	296	147	38	6884	3957	45	0.041226	7180	True	orf1ab:cds-QHD43415.1	AAT	N	AAC	N	395
24660	MN908947.3	23575	C	T	168	1	36	5388	2903	52	0.030238	5556	True	S:cds-QHD43416.1	TGC	C	TGT	C	671
24660	MN908947.3	25452	C	G	851	309	39	8032	2518	40	0.096208	8887	True	ORF3a:cds-QHD43417.1	ATC	I	ATG	M	20
24660	MN908947.3	28005	C	T	1296	494	37	7659	2302	39	0.144724	8955	True	ORF8:cds-QHD43422.1	CCT	P	TCT	S	38
24661	MN908947.3	1550	G	A	1773	657	37	6970	2593	40	0.202791	8743	True	orf1ab:cds-QHD43415.1	GCT	A	ACT	T	429
24661	MN908947.3	14652	T	C	611	229	38	7609	3268	40	0.074331	8220	True	orf1ab:cds-QHD43415.1	AAT	N	AAC	N	395
24661	MN908947.3	16993	T	C	349	146	40	8495	4154	39	0.03957	8845	True	orf1ab:cds-QHD43415.1	TAC	Y	CAC	H	1176
24661	MN908947.3	18877	C	T	947	427	41	6765	3717	42	0.122796	7712	True	orf1ab:cds-QHD43415.1	CTA	L	TTA	L	1804
24661	MN908947.3	21995	T	A	248	45	42	7866	863	40	0.030803	8116	True	S:cds-QHD43416.1	TAC	Y	AAC	N	145
24661	MN908947.3	23575	C	T	221	7	36	6014	2774	47	0.035445	6235	True	S:cds-QHD43416.1	TGC	C	TGT	C	671
24661	MN908947.3	25452	C	G	1858	508	37	7462	2056	38	0.199356	9320	True	ORF3a:cds-QHD43417.1	ATC	I	ATG	M	20
24661	MN908947.3	28005	C	T	1380	374	37	7648	1639	39	0.152858	9028	True	ORF8:cds-QHD43422.1	CCT	P	TCT	S	38
24661	MN908947.3	28093	C	T	580	141	44	8140	2592	38	0.066942	8724	True	ORF8:cds-QHD43422.1	TCT	S	TTT	F	67
24662	MN908947.3	4543	C	T	7603	2016	37	1302	362	38	0.14621	8905	True	orf1ab:cds-QHD43415.1	ACC	T	ACT	T	1426
24662	MN908947.3	15521	T	A	7606	2642	45	414	34	38	0.0516209	8020	True	orf1ab:cds-QHD43415.1	TTT	F	TAT	Y	685
24662	MN908947.3	16289	C	T	8312	2363	38	862	271	39	0.0939612	9174	True	orf1ab:cds-QHD43415.1	GCT	A	GTT	V	941
24662	MN908947.3	18877	C	T	643	283	40	7269	3957	41	0.081269	7912	True	orf1ab:cds-QHD43415.1	CTA	L	TTA	L	1804
24662	MN908947.3	26469	C	T	7752	2357	40	840	360	42	0.097754	8593	True	E:cds-QHD43418.1	GTC	V	GTT	V	75
24662	MN908947.3	27977	T	C	8412	2699	37	822	192	36	0.0890188	9234	True	ORF8:cds-QHD43422.1	CAT	H	CAC	H	28
24662	MN908947.3	28005	C	T	843	193	38	7911	1887	40	0.096299	8754	True	ORF8:cds-QHD43422.1	CCT	P	TCT	S	38
24662	MN908947.3	28093	C	T	216	51	45	7185	2369	39	0.030495	7411	True	ORF8:cds-QHD43422.1	TCT	S	TTT	F	67
24663	MN908947.3	8835	T	C	8296	3077	40	499	28	37	0.0567368	8795	True	orf1ab:cds-QHD43415.1	GTC	V	GCC	A	2857
24663	MN908947.3	25517	C	T	7089	1850	38	1987	666	37	0.218881	9078	True	ORF3a:cds-QHD43417.1	CCT	P	CTT	L	42
24663	MN908947.3	26148	A	G	8918	1252	36	461	102	37	0.0491524	9379	True	ORF3a:cds-QHD43417.1	TCA	S	TCG	S	252
24663	MN908947.3	28368	G	A	8887	2383	37	547	81	37	0.0579818	9434	True	N:cds-QHD43423.2	CGC	R	CAC	H	32
24664	MN908947.3	3811	C	T	6228	1817	41	2308	722	41	0.270384	8536	True	orf1ab:cds-QHD43415.1	CTC	L	CTT	L	1182
24664	MN908947.3	15521	T	A	7448	2834	45	425	64	40	0.053982	7873	True	orf1ab:cds-QHD43415.1	TTT	F	TAT	Y	685
24664	MN908947.3	16177	T	A	8870	2997	37	438	3	37	0.0470563	9308	True	orf1ab:cds-QHD43415.1	TCA	S	ACA	T	904
24664	MN908947.3	18877	C	T	416	175	40	7363	3990	41	0.053477	7779	True	orf1ab:cds-QHD43415.1	CTA	L	TTA	L	1804
24664	MN908947.3	28005	C	T	1770	566	37	7227	1451	39	0.196732	8997	True	ORF8:cds-QHD43422.1	CCT	P	TCT	S	38
24665	MN908947.3	19894	G	A	599	322	39	7673	1749	42	0.072413	8272	True	orf1ab:cds-QHD43415.1	GCT	A	ACT	T	2143
24665	MN908947.3	21302	C	T	205	132	43	5905	3978	47	0.03371	6111	True	orf1ab:cds-QHD43415.1	CCA	P	CTA	L	2612
24665	MN908947.3	21357	T	C	7531	3223	42	891	370	43	0.105794	8422	True	orf1ab:cds-QHD43415.1	AAT	N	AAC	N	2630
24665	MN908947.3	21372	G	T	320	146	43	6317	1800	41	0.048501	6639	True	orf1ab:cds-QHD43415.1	CAG	Q	CAT	H	2635
24665	MN908947.3	26985	C	T	2599	904	38	6530	2366	39	0.284697	9129	True	M:cds-QHD43419.1	CAT	H	TAT	Y	155
24666	MN908947.3	4002	C	T	7700	3307	40	581	302	38	0.0701606	8281	True	orf1ab:cds-QHD43415.1	ACT	T	ATT	I	1246
24666	MN908947.3	5108	G	T	8532	2291	38	675	192	38	0.0733138	9207	True	orf1ab:cds-QHD43415.1	GGT	G	TGT	C	1615
24666	MN908947.3	9479	G	T	8117	2679	40	505	180	40	0.0585575	8624	True	orf1ab:cds-QHD43415.1	GGT	G	TGT	C	3072
24667	MN908947.3	27972	C	T	8534	3052	38	444	287	37	0.0494542	8978	True	ORF8:cds-QHD43422.1	CAA	Q	TAA	*	27
24668	MN908947.3	2832	A	G	2344	125	39	5956	2692	39	0.28241	8300	True	orf1ab:cds-QHD43415.1	AAG	K	AGG	R	856
24669	MN908947.3	9857	C	T	709	251	37	8175	2077	40	0.07991	8885	True	orf1ab:cds-QHD43415.1	CTA	L	TTA	L	3198
24670	MN908947.3	15521	T	A	7430	2927	45	409	91	42	0.0521617	7841	True	orf1ab:cds-QHD43415.1	TTT	F	TAT	Y	685
24670	MN908947.3	28005	C	T	2750	793	38	6335	1607	38	0.302697	9085	True	ORF8:cds-QHD43422.1	CCT	P	TCT	S	38
24671	MN908947.3	2832	A	G	2199	260	37	6286	3040	38	0.259163	8485	True	orf1ab:cds-QHD43415.1	AAG	K	AGG	R	856
24671	MN908947.3	15521	T	A	7577	2380	44	494	57	39	0.0612068	8071	True	orf1ab:cds-QHD43415.1	TTT	F	TAT	Y	685
24671	MN908947.3	19741	G	A	8577	3268	38	432	234	39	0.047952	9009	True	orf1ab:cds-QHD43415.1	GAA	E	AAA	K	2092
24671	MN908947.3	19743	A	T	8640	3259	38	437	241	38	0.0481384	9078	True	orf1ab:cds-QHD43415.1	GAA	E	GAT	D	2092
24671	MN908947.3	26577	C	G	304	93	39	8618	5311	39	0.034073	8922	True	M:cds-QHD43419.1	CAA	Q	GAA	E	19
24672	MN908947.3	9304	T	C	294	61	37	8977	2086	37	0.031712	9271	True	orf1ab:cds-QHD43415.1	TCT	S	TCC	S	3013
24672	MN908947.3	16393	C	T	1673	711	38	6217	1873	39	0.21214	7891	True	orf1ab:cds-QHD43415.1	CCA	P	TCA	S	976
24672	MN908947.3	25448	A	T	2401	675	37	7046	1869	37	0.254313	9449	True	ORF3a:cds-QHD43417.1	GAA	E	GTA	V	19
24672	MN908947.3	25721	C	T	4693	2040	37	4464	2043	37	0.487496	9157	True	ORF3a:cds-QHD43417.1	GCT	A	GTT	V	110
24675	MN908947.3	22786	A	C	476	218	42	5942	1828	39	0.074311	6419	True	S:cds-QHD43416.1	AGA	R	AGC	S	408
24676	MN908947.3	22786	A	C	312	101	42	7083	2088	40	0.04232	7396	True	S:cds-QHD43416.1	AGA	R	AGC	S	408
24677	MN908947.3	22786	A	C	239	92	45	7415	2722	40	0.031605	7657	True	S:cds-QHD43416.1	AGA	R	AGC	S	408
24677	MN908947.3	26577	C	G	382	162	41	8387	5489	40	0.043563	8769	True	M:cds-QHD43419.1	CAA	Q	GAA	E	19

## Sheet: Table S3_dictionary
VAR_NAME	MEANING
SEQUENCING_ID	Study code for the sample (unique genome/sample identifier).
REGION	Reference sequence identifier used for mapping (e.g., MN908947.3).
POS	1-based genomic position on the reference where the variant is detected.
REF	Reference nucleotide at POS.
ALT	Alternate nucleotide observed at POS (iSNV).
REF_DP	Read depth supporting the reference allele after filtering.
REF_RV	Reference-allele reads on the reverse strand.
REF_QUAL	Aggregate/mean Phred quality of reads supporting the reference allele.
ALT_DP	Read depth supporting the alternate allele after filtering.
ALT_RV	Alternate-allele reads on the reverse strand.
ALT_QUAL	Aggregate/mean Phred quality of reads supporting the alternate allele.
ALT_FREQ	Alternate-allele frequency after filtering.
TOTAL_DP	Total depth at POS.
PASS	Logical flag (True/False) indicating the call met quality thresholds.
GFF_FEATURE	Functional annotation from the GFF
REF_CODON	Reference coding triplet encompassing POS.
REF_AA	Amino acid encoded by REF_CODON.
ALT_CODON	Coding triplet after introducing the ALT allele.
ALT_AA	Amino acid encoded by ALT_CODON.
POS_AA	1-based amino-acid position within the corresponding protein.
